# Supplementary material for: High-resolution respirometry of fine-needle muscle biopsies in pre-manifest Huntington’s disease expansion mutation carriers shows normal mitochondrial respiratory function
Source: PLoS One. 2017 Apr 13;12(4):e0175248. doi: 10.1371/journal.pone.0175248 (PMC5390997; doi:10.1371/journal.pone.0175248)
Supplement: S1 Table — Raw values of the High resolution respirometry experiments and the citrate synthase activity are provided. (XLSX) [file pone.0175248.s003.xlsx]

## Sheet: Fig2 a-c, S1 A-E
controls				CI			max OxPhos		max uncoupled	CII			(ADP-Baseline)/(MG-Baseline)			OxPhos/ETS	O2ATP	LEAK Gnaiger		CS activity		CI	max OxPhos	Leak I+II compens	max uncoupled	CII	Leak I	OxPhos/ETS	O2ATP			Normalized to max uncoupled		CI	max OxPhos	Leak I+II compens	max uncoupled	CII	Leak I	OxPhos/ETS	O2ATP			COX		CI	max OxPhos	Leak I+II compens	max uncoupled
	Baseline	Pyr	Mal + Glu	ADP	Cyt c	OcCar	Suc	Olg	FCCP =ETS	Rot	AmA	TMPD	RCR	1/RCR		OxPhos/ETS	O2ATP	MG/ADP		mmol/min/mg		ADP	Suc	Olg	FCCP =ETS	Rot	RCR	OxPhos/ETS	O2ATP			FCCP =ETS		ADP	Suc	Olg	FCCP =ETS	Rot	RCR	OxPhos/ETS	O2ATP			TMPD		ADP	Suc	Olg	FCCP =ETS
	-1.5174	-1.3395	-1.0401	8.4139	15.1367	18.4636	36.7183	13.8137	41.8826	20.0972	-1.7237	93.0506	20.8072	0.0480602		87.6696	22.9046	-0.123617		NA		#VALUE!	#VALUE!	#VALUE!	#VALUE!	#VALUE!	#VALUE!	#VALUE!	#VALUE!			41.8826		0.200892	0.876696	0.32982	1	0.479846	20.8072	87.6696	0.546876			93.0506		0.0904229	0.394606	0.148454	0.450106
	1.1182	0.35005	2.247	15.7379	22.989	25.6373	44.3559	19.1253	43.9665	24.0617	-0.27985	93.3725	12.9516	0.0772106		100.886	25.2307	0.142776		0.01216		1294.24	3647.69	1572.8	3615.66	1978.76	12.9516	100.886	2074.89			43.9665		0.357953	1.00886	0.434996	1	0.547273	12.9516	100.886	0.573862			93.3725		0.16855	0.475043	0.204827	0.470872
	0.40605		2.29815	16.1124	22.2752	24.1718	41.7601	17.8597	44.3402	27.6723	1.43065	79.6964	8.30101	0.120467		94.1811	23.9004	0.142632		NA		#VALUE!	#VALUE!	#VALUE!	#VALUE!	#VALUE!	#VALUE!	#VALUE!	#VALUE!			44.3402		0.363381	0.941811	0.402789	1	0.624091	8.30101	94.1811	0.539022			79.6964		0.202172	0.52399	0.224097	0.556364
	3.46915	4.9591	4.32665	13.9809	20.4258	20.7878	34.5686	20.8762	31.3214	22.5885	2.0021	71.412	12.2585	0.0815758		110.367	13.6924	0.30947		0.0246938		566.168	1399.89	845.405	1268.39	914.742	12.2585	110.367	554.485			31.3214		0.446367	1.10367	0.666517	1	0.721183	12.2585	110.367	0.437156			71.412		0.195777	0.484072	0.292335	0.438601
	0.2745	3.74915	4.09425	50.5725	58.0829	53.336	73.2692	30.3758	73.4195	53.894	23.0218	141.015	13.1679	0.0759425		99.7953	42.8935	0.0809581		0.0194925		2594.46	3758.84	1558.33	3766.55	2764.86	13.1679	99.7953	2200.51			73.4195		0.688815	0.997953	0.413729	1	0.734055	13.1679	99.7953	0.584224			141.015		0.358632	0.519585	0.215408	0.520651
	1.11075	4.5449	4.4359	35.2301	40.6725	43.2905	61.2801	16.8556	69.8093	32.6812	1.55475	102.924	10.261	0.0974564		87.7821	44.4245	0.125912		0.0583182		604.101	1050.79	289.028	1197.04	560.394	10.261	87.7821	761.76			69.8093		0.504662	0.877821	0.241452	1	0.46815	10.261	87.7821	0.636369			102.924		0.342292	0.595391	0.163767	0.67826
	1.77955	3.0952	3.28075	26.6747	30.9975	32.5645	46.8659	11.5029	53.3445	22.6038	1.2477	94.8241	16.5835	0.0603009		87.8552	35.3629	0.122991		0.0372165		716.745	1259.28	309.082	1433.36	607.36	16.5835	87.8552	950.197			53.3445		0.500046	0.878552	0.215635	1	0.423733	16.5835	87.8552	0.662917			94.8241		0.281307	0.49424	0.121308	0.562562
	0.6058	3.6921	3.91315	24.2209		33.9541	63.5342	21.827	64.2327	45.505	2.1249	131.247	7.14019	14.0052		98.9126	41.7072	0.161561		0.0265667		911.701	2391.5	821.592	2417.79	1712.86	7.14019	98.9126	1569.9			64.2327		0.377081	0.989126	0.339812	1	0.70844	7.14019	98.9126	0.649315			131.247		0.184544	0.484081	0.166305	0.489403
	0.6202	3.70225	4.33815	38.0166	41.1326	42.4939	49.3861	8.54805	66.3648	19.5442	1.1521	94.2001	10.0583	9.942		74.4161	40.838	0.114112		0.161372		235.583	306.038	52.971	411.253	121.113	10.0583	74.4161	253.067			66.3648		0.572843	0.744161	0.128804	1	0.294496	10.0583	74.4161	0.615357			94.2001		0.403573	0.524268	0.0907436	0.704509
	Baseline	Pyr	Mal + Glu	ADP	Cyt c	OcCar	Suc	Olg	FCCP	Rot	AmA	TMPD	RCR	1/RCR																		FCCP												TMPD
MW	0.948686	2.55982	2.80609	23.8175	30.0828	31.1788	48.4026	18.6299	51.1549	29.0855	3.89335	96.6135	13.4758	0.0801448		95.5052	29.7727															51.1549												96.6135
SD	1.52363	2.50942	1.92427	14.7925	14.8599	12.8388	13.9937	6.06887	15.4162	11.695	8.534	22.2074	4.13063	0.0237245		8.656	11.394															15.4162												22.2074
HDEMC				CI			max OxPhos		max uncoupled	CII			(ADP-Baseline)/(MG-Baseline)			OxPhos/ETS	O2ATP=Suc-Olig	LEAK Gnaiger		CS activity		CI	max OxPhos	Leak I+II compens	max uncoupled	CII	Leak I	OxPhos/ETS	O2ATP			max uncoupled		CI	max OxPhos	Leak I+II compens	max uncoupled	CII	Leak I	OxPhos/ETS	O2ATP					CI	max OxPhos	Leak I+II compens	max uncoupled
	Baseline	Pyr	Mal + Glu	ADP	Cyt c	OcCar	Suc	Olg	FCCP	Rot	AmA	TMPD	RCR	1/RCR		OxPhos/ETS	O2ATP	MG/ADP		mmol/min/mg		ADP	Suc	Olg	FCCP =ETS	Rot	RCR	OxPhos/ETS	O2ATP			FCCP		ADP	Suc	Olg	FCCP =ETS	Rot	RCR	OxPhos/ETS	O2ATP			TMPD		ADP	Suc	Olg	FCCP =ETS
	0.581	2.69615	2.63205	12.5782	17.8588	19.0066	34.0421	13.638	35.0815	20.6902	1.12345	66.8853	5.84927	0.170961		97.0373	20.4041	0.209256		NA		#VALUE!	#VALUE!	#VALUE!	#VALUE!	#VALUE!	#VALUE!	#VALUE!	#VALUE!			35.0815		0.358541	0.970373	0.388752	1	0.589778	5.84927	97.0373	0.581621			66.8853		0.188056	0.508962	0.203901	0.524502
	1.01855	2.5226	3.03915	25.9283	32.0448	34.5031	47.0375	15.6393	50.2211	21.3295	0.95445	87.192	12.3279	0.0811168		93.6609	31.3983	0.117214		0.0171953		1507.87	2735.49	909.507	2920.63	1240.42	12.3279	93.6609	1825.98			50.2211		0.516283	0.936609	0.311408	1	0.424711	12.3279	93.6609	0.625201			87.192		0.29737	0.539471	0.179366	0.575983
	0.16235	2.28955	2.50085	23.1181	29.1923	31.0977	47.959	15.3537	52.3845	22.607	1.6854	112.92	9.81646	0.10187		91.5519	32.6053	0.108177		0.0110246		2096.96	4350.17	1392.67	4751.59	2050.59	9.81646	91.5519	2957.5			52.3845		0.441317	0.915519	0.293096	1	0.431559	9.81646	91.5519	0.622423			112.92		0.20473	0.424715	0.135969	0.463906
	0.777	3.4655	2.1256	11.6245	16.7839	17.0776	33.5564	22.9279	35.2477	28.1848	1.8161	64.8258	8.04353	0.124324		95.2017	10.6285	0.182855		NA		#VALUE!	#VALUE!	#VALUE!	#VALUE!	#VALUE!	#VALUE!	#VALUE!	#VALUE!			35.2477		0.329795	0.952017	0.650479	1	0.799621	8.04353	95.2017	0.301537			64.8258		0.179319	0.517639	0.353685	0.543729
	2.57235	4.9247	7.3652	43.2448	53.9376	54.8768	76.6315	20.2535	70.3699	43.552	4.86495	157.407	8.48608	0.11784		108.898	56.3779	0.170314		NA		#VALUE!	#VALUE!	#VALUE!	#VALUE!	#VALUE!	#VALUE!	#VALUE!	#VALUE!			70.3699		0.614536	1.08898	0.287815	1	0.618901	8.48608	108.898	0.801166			157.407		0.274733	0.486837	0.12867	0.447057
	-0.9748	1.9779	5.64	14.2058	20.9788	24.5832	59.3515	32.1853	64.1113	43.4445	10.3834	219.412	2.29494	43.574		92.5757	27.1662	0.397021		0.0554182		256.338	1070.97	580.771	1156.86	783.939	2.29494	92.5757	490.203			64.1113		0.22158	0.925757	0.502022	1	0.677642	2.29494	92.5757	0.423735			219.412		0.0647447	0.270502	0.146689	0.292195
	0.43975	1.99	2.1411	22.2077	28.8109	31.8216	47.0703	11.4468	48.7407	25.462	1.3074	87.8667	12.7945	7.81587		96.5728	35.6235	0.0964127		0.0548467		404.904	858.216	208.705	888.673	464.239	12.7945	96.5728	649.51			48.7407		0.455628	0.965728	0.234851	1	0.522397	12.7945	96.5728	0.730877			87.8667		0.252742	0.535701	0.130275	0.554712
	Baseline	Pyr	Mal + Glu	ADP	Cyt c	OcCar	Suc	Olg	FCCP	Rot	AmA	TMPD	RCR	1/RCR																		FCCP												TMPD
MW	0.634725	2.74345	2.57441	18.3123	23.9699	25.4212	40.6487	16.8897	43.2337	23.2029	1.39485	82.9559	9.00929	0.119568		94.363	23.7591															43.2337												82.9559
SD	0.36221	0.509377	0.376894	7.27339	7.77735	8.6692	7.92054	4.12135	9.3594	3.41554	0.420111	22.3814	2.74367	0.0385384		2.32742	10.3325															9.3594												22.3814
[truncated: 4 more columns]

## Sheet: Fig2 d
Sample	DA412 per min	Activity (µmol/min/ml)	Mean Act (µmol/min/ml)	sd/mean	Protein	Specific CS activity
				(%)	mg/ml	mmol/min/mg
Con	0.00312	0.0269896	0.0267205	1.22725	2	0.0133602
	0.00304667	0.0263552
	0.0031	0.0268166
Con	0.00337143	0.0291646	0.0308672	7.08424	1.25	0.0246938
	0.00385333	0.0333333
	0.00348	0.0301038
Con	0.0113267	0.0979815	0.102057	3.82685	1.75	0.0583182
	0.01184	0.102422
	0.0122267	0.105767
Con	0.00782	0.0676471	0.0651288	5.44575	1.75	0.0372165
	0.00706	0.0610727
	0.00770667	0.0666667
Con	0.00317333	0.027451	0.0265667	4.03397	1	0.0265667
	0.00310667	0.0268743
	0.00293333	0.0253749
Con	0.0458667	0.39677	0.387293	2.74812	2.4	0.161372
	0.0450067	0.389331
	0.04344	0.375779
Con	0.0022	0.0190311	0.0194925	3.84615	1	0.0194925
	0.00235333	0.0203576
	0.00220667	0.0190888
HDEMC	0.00412	0.0356401	0.0343906	6.00498	2	0.0171953
	0.0037	0.0320069
	0.00410667	0.0355248
HDEMC	0.00252	0.0217993	0.0220492	1.05705	2	0.0110246
	0.00257333	0.0222607
	0.00255333	0.0220877
HDEMC	0.00214	0.0185121	0.0193964	5.12687	0.35	0.0554182
	0.00222	0.0192042
	0.00236667	0.0204729
HDEMC	0.0101733	0.0880046	0.0877547	2.41133	1.6	0.0548467
	0.0103733	0.0897347
	0.00988667	0.0855248
				control		HDEMC
				Specific CS activity		Specific CS activity
				mmol/min/mg		mmol/min/mg
				0.0133602		0.0171953
				0.0246938		0.0110246
				0.0583182		0.0554182
				0.0372165		0.0548467
				0.0265667
				0.161372
				0.0194925
				0.0535879		0.0346212
				T-Test	0.539248
