# Supplementary material for: High-resolution respirometry of fine-needle muscle biopsies in pre-manifest Huntington’s disease expansion mutation carriers shows normal mitochondrial respiratory function
Source: PLoS One. 2017 Apr 13;12(4):e0175248. doi: 10.1371/journal.pone.0175248 (PMC5390997; doi:10.1371/journal.pone.0175248)
Supplement: S2 Table — Raw values of the High resolution respirometry experiments are provided including normalization of the data. (XLSX) [file pone.0175248.s004.xlsx]

## Sheet: Tabelle8
	98.321	215.605					91.2606	140.527
	74.1042	182.774					99.0943	150.612
	85.1258	194.247					97.1877	145.689
	85.9494	169.375					84.7173	184.255
	77.8191	194.992					112.307	138.761
	88.5389	253.374					91.9223	167.76
	60.0702	146.4
	98.321	852.054					91.2606	568.635
	74.1042	627.677					99.0943	725.445
	85.1258	855.187					97.1877	647.334
	85.9494	614.457					84.7173	746.665
	77.8191	851.627					112.307	646.066
	88.5389	577.834					91.9223	758.44
	60.0702	580.63
	267.123	852.054					200.279	568.635
	233.53	627.677					198.071	725.445
	165.001	855.187					234.668	647.334
	159.886	614.457					199.735	746.665
	172.251	851.627					190.429	646.066
	189.948	577.834					181.694	758.44
	188.844	580.63

## Sheet: brain
MOUSE DATA														LEAK Gnaiger
Brain HDhQ20			Basal	P	Cyt c	M + G	ADP=CI	S	Olg	FCCP	Rot=CII	AmA	O2ATP	MG/ADP			CS activity Mean Act (µmol/min/ml)		ADP=CI	S	Olg	FCCP	Rot=CII	O2ATP			FCCP		ADP=CI	S	Olg	FCCP	Rot=CII	O2ATP
HD 2014-11-24 AB-01.DLD	447	Q20 green	2.64775	11.5492	10.8927	16.7618	30.1339	72.1138	40.9989	98.321	40.231	0.15965	31.1149	0.556245			0.0306421		983.418	2353.43	1338	3208.7	1312.93	1015.43			98.321		0.306485	0.733452	0.416991	1	0.40918	0.316462
HD 2014-11-25 AB-01.DLD	444	Q20 green	2.45085	8.0111	10.0426	12.6808	17.8239	55.7951	32.9853	74.1042	30.4493	-1.2816	22.8099	0.71145			0.0294694		604.828	1893.32	1119.3	2514.61	1033.25	774.019			74.1042		0.240526	0.752929	0.44512	1	0.410899	0.307809
HD 2014-12-01 AB-03.DLD	430	Q20 green	1.3687	5.62465	8.92095	12.1146	28.0221	64.6362	31.3458	85.1258	40.1885	1.82805	33.2904	0.432324			0.0275279		1017.95	2348.03	1138.69	3092.35	1459.92	1209.33			85.1258		0.329184	0.759302	0.368229	1	0.472107	0.391073
HD 2014-12-08 AB-01.DLD	434	Q20 green	-3.0497	5.78455	8.33175	15.3363	27.2173	57.6424	34.7829	77.8191	26.8933	-0.8219	22.8595	0.563475			0.0276817		983.227	2082.33	1256.53	2811.21	971.52	825.799			77.8191		0.349752	0.740724	0.446972	1	0.345588	0.293752
HD 2014-12-09 AB-01.DLD	452	Q20 green	1.71835	8.31755	8.6584	18.0526	29.9047	61.2874	37.44	88.5389	27.4603	-1.524	23.8474	0.603672			0.019281		1550.99	3178.64	1941.81	4592.02	1424.21	1236.83			88.5389		0.337758	0.692209	0.422866	1	0.310149	0.269344
HD 2014-12-10 AB-01.DLD	453	Q20 green	2.33615	9.84655	10.4228	17.1382	31.2037	58.1084	34.7734	60.0702	27.2283	-1.65825	23.335	0.549238			0.0289889		1076.4	2004.51	1199.54	2072.18	939.268	804.965			60.0702		0.519454	0.967342	0.578879	1	0.453275	0.388462
MW			1.24535	8.18893	9.54488	15.3474	27.3843	61.5972	35.3877	80.6632	32.0751	-0.549675	26.2095
SD			2.15853	2.29972	1.0471	2.45307	4.90583	6.02338	3.422	13.1827	6.42851	1.33752	4.70794
Brain HDhQ111			Basal	P	Cyt c	M + G	ADP=CI	S	Olg	FCCP	Rot=CII	AmA	O2ATP				CS		ADP=CI	S	Olg	FCCP	Rot=CII	O2ATP			FCCP		ADP=CI	S	Olg	FCCP	Rot=CII	O2ATP
HD 2014-11-27 AB-01.DLD	446	Q111 yellow	2.09615	6.3337	7.66385	14.9886	24.1439	56.4357	23.9339	91.2606	26.7394	0.3949	32.5018	0.620806			0.031065		777.205	1816.7	770.446	2937.73	860.756	1046.25			91.2606		0.264559	0.618402	0.262259	1	0.293	0.356143
HD 2014-11-28 AB-01.DLD	448	Q111 yellow	-3.4685	7.7207	7.94385	14.1455	25.6399	60.1333	24.2163	99.0943	29.4526	-0.6561	35.917	0.551698			0.0648885		395.137	926.717	373.199	1527.15	453.896	553.518			99.0943		0.258742	0.606829	0.244377	1	0.297218	0.362452
HD 2014-12-01 AB-01.DLD	449	Q111 yellow	0.8487	11.4036	13.1791	18.7289	31.6191	61.7189	29.5224	97.1877	26.6245	0.0904	32.1964	0.592328			0.0268935		1175.72	2294.94	1097.75	3613.8	989.996	1197.18			97.1877		0.325341	0.635048	0.303767	1	0.273949	0.331281
HD 2014-12-04 AB-01.DLD	451	Q111 yellow	2.27835	9.1439	11.1234	17.5746	32.4136	59.65	35.5673	84.7173	27.6197	0.7096	24.0828	0.542201			0.038168		849.233	1562.83	931.86	2219.59	723.636	630.967			84.7173		0.382608	0.704106	0.419835	1	0.326023	0.284272
HD 2014-12-08 AB-03.DLD	452	Q111 yellow	4.39235	13.0276	10.4623	21.5257	40.6933	74.8575	37.0012	112.307	31.6733	-0.17985	37.8563	0.528975			0.0295848		1375.48	2530.27	1250.68	3796.12	1070.59	1279.59			112.307		0.362338	0.66654	0.329463	1	0.282023	0.337077
HD 2014-12-09 AB-03.DLD	453	Q111 yellow	-0.17075	8.67085	11.2499	18.0339	34.7036	62.8008	32.1164	91.9223	26.7792	-0.3103	30.6844	0.519653			0.0247597		1401.62	2536.41	1297.12	3712.58	1081.56	1239.29			91.9223		0.377532	0.683193	0.349386	1	0.291324	0.333807
MW			0.99605	9.38339	10.2704	17.4995	31.5356	62.5993	30.3929	96.0816	28.1481	0.00810833	32.2064														96.0816
SD			2.67225	2.44915	2.1162	2.66709	6.06753	6.38509	5.5505	9.41559	2.02919	0.495248	4.77675														9.41559

## Sheet: liver
														LEAK Gnaiger
Liver HDhQ20			Basal	P	Cyt c	M + G	ADP=CI	S	Olg	FCCP	Rot=CII	AmA	O2ATP	MG/ADP			CS activity Mean Act (mmol/min/ml)		ADP=CI	S	Olg	FCCP	Rot=CII	O2ATP			FCCP	ADP=CI	S	Olg	FCCP	Rot=CII	O2ATP
HD 2014-11-24 CD-01.DLD	447	Q20 green	3.7625	7.0064	8.85625	11.4076	35.5528	112.203	59.7232	215.605	173.264	-0.1496	52.4799	0.320864			0.0422612		841.262	2654.99	1413.19	5101.72	4099.83	1241.8			215.605	0.164898	0.520411	0.277003	1	0.803618	0.243408
HD 2014-11-25 CD-01.DLD	444	Q20 green	3.0657	4.47675	6.3648	10.5441	29.0733	140.705	61.8025	182.774	159.331	-1.1599	78.9025	0.362671			0.013341		2179.24	10546.8	4632.52	13700.1	11943	5914.28			182.774	0.159067	0.769832	0.338137	1	0.871741	0.431695
HD 2014-12-01 AB-03.DLD	430	Q20 green	-2.6389	-0.4572	3.76155	7.2705	30.4481	101.691	66.3962	194.247	140.8	-0.6025	35.2947	0.238783			0.0132806		2292.67	7657.1	4999.48	14626.4	10602	2657.62			194.247	0.15675	0.523514	0.341813	1	0.724853	0.181701
HD 2014-12-08 CD-01.DLD	434	Q20 green	-2.6243	4.06955	5.7804	12.3977	34.0282	118.317	58.9282	194.992	140.471	2.96475	59.3884	0.364336			0.0175317		1940.95	6748.71	3361.23	11122.3	8012.4	3387.48			194.992	0.174511	0.606775	0.302207	1	0.720393	0.304568
HD 2014-12-09 CD-01.DLD	452	Q20 green	4.25165	6.75475	6.9533	12.2101	46.7899	162.048	74.137	253.374	191.066	2.164	87.9115	0.260956			0.0169742		2756.52	9546.73	4367.62	14927	11256.2	5179.11			253.374	0.184667	0.639563	0.292599	1	0.754088	0.346964
HD 2014-12-10 CD-01.DLD	453	Q20 green	-6.69795	-0.4411	2.42295	7.21765	32.6723	107.274	56.7032	146.4	118.571	1.204	50.571	0.22091			0.012476		2618.82	8598.47	4545	11734.6	9503.95	4053.47			146.4	0.223171	0.732746	0.387316	1	0.809909	0.34543
MW			-0.146883	3.56819	5.68987	10.1746	34.7608	123.706	62.9484	197.899	153.917	0.736792	60.758	0.294753
SD			4.47695	3.32657	2.30118	2.36303	6.34306	23.1307	6.38672	35.4786	26.0225	1.63682	19.4375	0.0630301
														LEAK Gnaiger
Liver HDhQ111			Basal	P	Cyt c	M + G	ADP=CI	S	Olg	FCCP	Rot=CII	AmA	O2ATP	MG/ADP					ADP=CI	S	Olg	FCCP	Rot=CII	O2ATP			FCCP	ADP=CI	S	Olg	FCCP	Rot=CII	O2ATP
HD 2014-11-27 CD-01.DLD	446	Q111 yellow	2.4071	2.9479	6.6502	9.33215	28.9777	102.363	61.5686	140.527	110.286	-0.4003	40.7946	0.322046			0.0162438		1783.93	6301.69	3790.29	8651.15	6789.42	2511.4			140.527	0.206207	0.728422	0.438126	1	0.784799	0.290296
HD 2014-11-28 CD-01.DLD	448	Q111 yellow	-10.8469	-1.9977	1.5203	5.09785	20.6229	98.5713	64.1632	150.612	127.247	-0.8364	34.4082	0.247194			0.016263		1268.09	6061.09	3945.35	9261.06	7824.31	2115.74			150.612	0.136927	0.65447	0.426015	1	0.844861	0.228455
HD 2014-12-01 CD-01.DLD	449	Q111 yellow	-9.2857	0.616	3.08375	8.1745	17.6364	90.938	45.1363	145.689	111.927	-2.08435	45.8017	0.463503			0.015917		1108.02	5713.28	2835.73	9153.04	7031.95	2877.54			145.689	0.121055	0.624194	0.309813	1	0.768264	0.314381
HD 2014-12-04 CD-01.DLD	451	Q111 yellow	0.61995	3.85245	6.9222	9.351	44.3444	135.728	63.9964	184.255	121.272	5.06645	71.7314	0.210872			0.0167051		2654.54	8124.93	3830.95	11029.9	7259.59	4293.98			184.255	0.240668	0.736629	0.347325	1	0.658175	0.389304
HD 2014-12-08 CD-03.DLD	452	Q111 yellow	-3.78975	-0.61065	1.8822	2.49815	26.932	79.5407	35.0859	138.761	96.7865	0.02375	44.4549	0.0927579			0.0145233		1854.4	5476.78	2415.84	9554.41	6664.24	3060.94			138.761	0.194088	0.57322	0.252851	1	0.697504	0.320369
HD 2014-12-09 CD-03.DLD	453	Q111 yellow	1.06685	6.0401	7.85015	11.9759	44.5541	118.406	47.2546	167.76	114.811	-1.46285	71.1516	0.268794			0.0138408		3219.03	8554.85	3414.14	12120.7	8295.09	5140.71			167.76	0.265582	0.705806	0.281679	1	0.684374	0.424127
MW			-3.30474	1.80802	4.65147	7.73825	30.5112	104.258	52.8675	154.601	113.722	0.05105	51.3904	0.267528
SD			5.65739	3.00479	2.80405	3.39763	11.5521	20.074	12.1212	17.871	10.4207	2.56897	16.0267	0.122921

## Sheet: heart
												LEAK Gnaiger											ETS
Heart HDhQ20			Basal	P	Cyt c	M + G	ADP=CI	S	FCCP	Rot=CII	AmA	MG/ADP			CS activity Mean Act (mmol/min/ml)		ADP=CI	S	FCCP	Rot=CII			FCCP		ADP=CI	S	FCCP	Rot=CII
HD 2014-11-24 CD-02.DLD	447	Q20 green	4.13685	18.5395	18.4144	78.3138	335.969	815.046	852.054	538.102	15.9357	0.233098			0.113452	447	2961.34	7184.09	7510.29	4743.01			852.054		0.394305	0.956566	1	0.631534
HD 2014-11-25 AB-02.DLD	444	Q20 green	-1.4603	20.9769	25.0252	86.1246	263.174	574.531	627.677	319.15	18.476	0.327254			0.139652	444	1884.49	4114.01	4494.57	2285.32			627.677		0.419282	0.915328	1	0.508461
HD 2014-12-01 AB-04.DLD	430	Q20 green	-2.43335	12.8812	15.3674	74.0373	373.779	832.8	855.187	469.518	11.4547	0.198077			0.102038	430	3663.15	8161.69	8381.09	4601.42			855.187		0.437073	0.973823	1	0.549024
HD 2014-12-08 AB-02.DLD	434	Q20 green	9.9928	30.6246	34.9529	86.8605	470.063	860.695	851.627	478.6	17.4911	0.184785			0.0964629	434	4872.99	8922.55	8828.54	4961.5			851.627		0.551959	1.01065	1	0.561984
HD 2014-12-09 AB-02.DLD	452	Q20 green	0.3453	9.219	11.8174	58.1711	251.794	564.852	577.834	359.638	9.05625	0.231026			0.0871396	452	2889.55	6482.15	6631.13	4127.15			577.834		0.435755	0.977534	1	0.622391
HD 2014-12-10 AB-02.DLD	453	Q20 green	-4.6136	16.9519	18.5293	78.4726	322.788	579.611	580.63	348.014	18.7918	0.243108			0.0368128	453	8768.38	15744.8	15772.5	9453.62			580.63		0.555927	0.998245	1	0.599373
MW			0.994617	18.1988	20.6844	76.9966	336.261	704.589	724.168	418.837	15.2009
SD			5.3008	7.38515	8.23558	10.466	79.9608	144.961	142.193	88.1161	4.02979
												LEAK Gnaiger
Heart HDhQ111			Basal	P	Cyt c	M + G	ADP=CI	S	FCCP	Rot=CII	AmA	MG/ADP					ADP=CI	S	FCCP	Rot=CII			FCCP		ADP=CI	S	FCCP	Rot=CII
HD 2014-11-27 AB-02.DLD	446	Q111 yellow	-0.3061	9.5536	15.0265	63.3981	244.852	553.174	568.635	356.282	10.2851	0.258924			not available	446	#VALUE!	#VALUE!	#VALUE!	#VALUE!			568.635		0.430596	0.972811	1	0.626557
HD 2014-11-28 AB-02.DLD	448	Q111 yellow	-2.0588	5.90025	9.449	71.5223	290.854	704.31	725.445	429.325	9.30985	0.245905			0.0770281	448	3775.95	9143.54	9417.93	5573.62			725.445		0.400932	0.970865	1	0.591809
HD 2014-12-01 AB-02.DLD	449	Q111 yellow	-3.42585	14.5081	14.8278	47.4617	218.126	638.367	647.334	434.687	8.61	0.217588			0.0916571	449	2379.81	6964.73	7062.57	4742.54			647.334		0.336961	0.986148	1	0.671504
HD 2014-12-04 AB-02.DLD	451	Q111 yellow	-3.34365	15.2757	16.2039	76.0253	377.994	726.656	746.665	389.89	17.2836	0.201128			0.146387	451	2582.15	4963.92	5100.61	2663.41			746.665		0.506243	0.973202	1	0.522175
HD 2014-12-08 AB-04.DLD	452	Q111 yellow	13.4285	28.0792	34.4023	64.9905	257.964	618.592	646.066	418.291	7.2963	0.251937			0.0805075	452	3204.22	7683.65	8024.91	5195.68			646.066		0.399284	0.957475	1	0.647444
HD 2014-12-09 AB-04.DLD	453	Q111 yellow	-9.1057	15.4282	19.4659	80.7707	384.291	732.403	758.44	407.649	10.1744	0.210181			0.0774125	453	4964.19	9461.04	9797.37	5265.94			758.44		0.506686	0.965671	1	0.537484
MW			-0.801933	14.7908	18.2292	67.3614	295.68	662.25	682.097	406.021	10.4932												682.097
SD			7.57138	7.53356	8.55709	11.7432	70.2444	71.0107	73.8332	29.1623	3.50489												73.8332

## Sheet: soleus
												LEAK Gnaiger					CI	mO	mU	CII					CI	mO	mU	CII
Soleus HDhQ20			Basal	P	Cyt c	M + G	ADP=CI	S	FCCP	Rot=CII	AmA	MG/ADP			CS activity Mean Act (mmol/min/ml)		ADP=CI	S	FCCP	Rot=CII			FCCP		ADP=CI	S	FCCP	Rot=CII
HD 2014-11-24 AB-02.DLD	447	Q20 green	-1.28155	6.18555	8.6062	29.09	161.017	244.955	267.123	116.699	6.1928	0.180664			0.0504293	447	3192.93	4857.4	5296.97	2314.12			267.123		0.602784	0.917015	1	0.436875
HD 2014-11-25 CD-02.DLD	444	Q20 green	2.5795	9.9492	8.1711	36.8544	80.454	191.271	233.53	158.783	0.3785	0.45808			0.0687812	444	1169.71	2780.86	3395.26	2308.52			233.53		0.344512	0.819042	1	0.679924
HD 2014-12-01 CD-04.DLD	430	Q20 green	-3.4568	3.92095	3.4222	13.8592	79.8588	153.779	165.001	90.7482	1.5368	0.173546			0.033575	430	2378.52	4580.16	4914.41	2702.85			165.001		0.483989	0.931986	1	0.549985
HD 2014-12-08 CD-02.DLD	434	Q20 green	-4.15165	2.2905	2.4115	13.1977	83.1788	157.472	172.251	87.4426	0.97	0.158667			0.0348199	434	2388.83	4522.46	4946.89	2511.28			172.251		0.482894	0.914202	1	0.507648
HD 2014-12-09 CD-02.DLD	452	Q20 green	-0.83555	8.36925	8.1863	19.176	92.8447	173.182	189.948	97.4664	-1.0833	0.206539			0.0808874	452	1147.83	2141.02	2348.3	1204.96			189.948		0.48879	0.911733	1	0.513122
HD 2014-12-10 CD-02.DLD	453	Q20 green	-1.1119	5.573	6.949	18.1211	102.747	186.075	188.844	99.8019	0.8508	0.176366			0.0292323	453	3514.84	6365.4	6460.09	3414.09			188.844		0.544085	0.985342	1	0.52849
MW			-1.37633	6.04808	6.29105	21.7164	100.017	184.456	202.783	108.49	1.47427
SD			2.36857	2.81053	2.69075	9.35106	31.1529	33.1831	39.5062	26.6515	2.47602
												significant outlayer see prism outlayer test											165.001
																T-Test	0.666577	0.399892	0.40458	0.33247			#NAME?	T-Test	0.90303	0.359934	#DIV/0!	0.923959
																							189.396
																							#NAME?
																							267.123
												LEAK Gnaiger					CI	mO	mU	CII					CI	mO	mU	CII
Soleus HDhQ111			Basal	P	Cyt c	M + G	ADP=CI	S	FCCP	Rot=CII	AmA	MG/ADP					ADP=CI	S	FCCP	Rot=CII			FCCP		ADP=CI	S	FCCP	Rot=CII
HD 2014-11-27 CD-02.DLD	446	Q111 yellow	-2.73225	4.0965	8.50735	19.6236	108.256	186.853	200.279	101.672	1.9523	0.18127			not available	446	#VALUE!	#VALUE!	#VALUE!	#VALUE!			200.279		0.540527	0.932964	1	0.507652
HD 2014-11-28 CD-02.DLD	448	Q111 yellow	0.1535	3.1666	4.43755	13.5765	78.1763	183.104	198.071	115.763	-0.7028	0.173665			0.0495066	448	1579.11	3698.57	4000.9	2338.32			198.071		0.394688	0.924434	1	0.584449
HD 2014-12-01 CD-02.DLD	449	Q111 yellow	-4.65475	8.3461	9.63685	19.046	124.553	217.057	234.668	100.997	0.5597	0.152915			0.0354223	449	3516.22	6127.7	6624.86	2851.23			234.668		0.530762	0.924956	1	0.430384
HD 2014-12-04 CD-02.DLD	451	Q111 yellow	-3.6026	2.6522	5.3633	17.5152	99.279	189.102	199.735	108.115	4.42035	0.176424			0.0405101	451	2450.72	4668.02	4930.5	2668.85			199.735		0.497054	0.946764	1	0.541294
HD 2014-12-08 CD-04.DLD	452	Q111 yellow	-3.59845	2.36995	5.4658	15.5853	88.5837	182.135	190.429	116.668	2.21965	0.175939			0.0429707	452	2061.49	4238.58	4431.6	2715.05			190.429		0.465181	0.956445	1	0.612657
HD 2014-12-09 CD-04.DLD	453	Q111 yellow	-2.53175	3.17295	6.65205	17.4793	88.6668	167.901	181.694	93.572	0.47875	0.197135			0.0285788	453	3102.54	5875.02	6357.66	3274.18			181.694		0.488001	0.924085	1	0.514998
MW			-2.82772	3.96738	6.67715	17.1377	97.9191	187.692	200.813	106.131	1.48799												200.813
SD			1.6442	2.22458	2.01591	2.24377	16.6167	16.178	18.047	9.07401	1.7905												18.047
