# Supplementary material for: High-resolution respirometry of fine-needle muscle biopsies in pre-manifest Huntington’s disease expansion mutation carriers shows normal mitochondrial respiratory function
Source: PLoS One. 2017 Apr 13;12(4):e0175248. doi: 10.1371/journal.pone.0175248 (PMC5390997; doi:10.1371/journal.pone.0175248)
Supplement: S3 Table — Raw values of the qPCR experiments to determine the mitochondrial DNA copy number. (XLSX) [file pone.0175248.s005.xlsx]

## Sheet: Fig 4a
	Data Set	Target	Sample	Ctrl	Relative Quantity	Relative Quantity SD	Corrected Relative Quantity SD	Relative Quantity SEM	Corrected Relative Quantity SEM	Unscaled Expression	Unscaled Expression SD	Corrected Unscaled Expression SD	Unscaled Expression SEM	Corrected Unscaled Expression SEM	Expression	Expression SD	Corrected Expression SD	Expression SEM	Corrected Expression SEM	Wells	Mean Cq	Cq SD	Cq SEM
	4-b2M-B	b2M-B	brP Q111 448		1.06437	0.0822162	0.0823478	0.0474675	0.0475435											3	24.5257	0.103395	0.0596952
	4-b2M-B	b2M-B	brP Q111 449		0.980226	0.0788514	0.0788634	0.0455249	0.0455318											3	24.6359	0.107676	0.0621667
	4-b2M-B	b2M-B	brP Q111 451		1.13156	0.0826063	0.0831859	0.0476928	0.0480274											3	24.4437	0.0977169	0.0564169
	4-b2M-B	b2M-B	brP Q111 452		1.22828	0.156748	0.157744	0.0904984	0.0910737											3	24.3339	0.17082	0.098623
	1-b2M-B	b2M-B	brP Q111 453		1.48651	0.121808	0.128621	0.0703261	0.0742591											3	24.0785	0.109685	0.0633264
	4-b2M-B	b2M-B	brP Q20 430		1.23752	0.0749379	0.077184	0.0432654	0.0445622											3	24.3239	0.0810556	0.0467975
	1-b2M-B	b2M-B	brP Q20 434		1.03489	0.294868	0.294879	0.208503	0.208511											2	24.5633	0.38139	0.269683
	4-b2M-B	b2M-B	brP Q20 444		1.29647	0.0692415	0.073151	0.0399766	0.0422337											3	24.2616	0.0714889	0.0412742
	4-b2M-B	b2M-B	brP Q20 447		1.5647	0.154718	0.162322	0.0893266	0.0937166											3	24.0099	0.132356	0.0764159
	4-b2M-B	b2M-B	brP Q20 452		1.02802	0.216908	0.216917	0.125232	0.125237											3	24.5722	0.28243	0.163061
	4-b2M-B	b2M-B	brP Q20 453		1.14426	0.119533	0.120021	0.0690124	0.0692939											3	24.4288	0.13983	0.0807307
	7-b2M-B	b2M-B	hrtP Q111 446		1.11111	0.16132	0.161528	0.0931379	0.0932583											3	24.4681	0.194342	0.112203
	7-b2M-B	b2M-B	hrtP Q111 448		1.26189	0.0869958	0.0893954	0.050227	0.0516125											3	24.2978	0.0922807	0.0532783
	7-b2M-B	b2M-B	hrtP Q111 449		1.38132	0.132783	0.136417	0.0766626	0.0787604											3	24.1768	0.128672	0.0742889
	7-b2M-B	b2M-B	hrtP Q111 451		1.52448	0.0714305	0.0844522	0.0412404	0.0487585											3	24.0448	0.0627187	0.0362107
	7-b2M-B	b2M-B	hrtP Q111 452		1.23129	0.140405	0.141549	0.0810629	0.0817231											3	24.3307	0.152636	0.0881246
	7-b2M-B	b2M-B	hrtP Q111 453		0.963543	0.147721	0.147742	0.0852867	0.085299											3	24.6589	0.205214	0.11848
		b2M-B	hrtP Q111 444		1.27887	0.109617	0.111813	0.0632876	0.0645552											3	24.2799	0.114733	0.0662411
	8-b2M-B	b2M-B	hrtP Q20 430		0.954392	0.0907141	0.0907679	0.0523738	0.0524049											3	24.6717	0.127228	0.0734553
	7-b2M-B	b2M-B	hrtP Q20 434		1.47668	0.0745728	0.0847863	0.0430546	0.0489514											3	24.0874	0.0675974	0.0390274
	8-b2M-B	b2M-B	hrtP Q20 447		0.80481	0.0828477	0.0837483	0.0478321	0.0483521											3	24.8998	0.137791	0.0795539
	7-b2M-B	b2M-B	hrtP Q20 452		1.08155	0.137196	0.137325	0.0792104	0.0792846											3	24.5042	0.169798	0.0980326
	7-b2M-B	b2M-B	hrtP Q20 453		1.20552	0.0577537	0.0598742	0.0333441	0.0345684											3	24.359	0.0641267	0.0370236
	2-b2M-B	b2M-B	liP Q111 446		1.12709	0.221677	0.221878	0.127985	0.128102											3	24.449	0.263268	0.151998
	5-b2M-B	b2M-B	liP Q111 448		1.24008	0.110426	0.111998	0.0637542	0.0646622											3	24.3212	0.119194	0.0688167
	5-b2M-B	b2M-B	liP Q111 449		1.39827	0.42215	0.423427	0.243729	0.244466											3	24.1604	0.40412	0.233319
	5-b2M-B	b2M-B	liP Q111 451		1.26369	0.199476	0.20055	0.115167	0.115787											3	24.2959	0.211292	0.12199
	5-b2M-B	b2M-B	liP Q111 452		0.959883	0.108464	0.108499	0.0626217	0.0626419											3	24.664	0.151252	0.0873256
	1-b2M-B	b2M-B	liP Q111 453		0.914483	0.0770654	0.0772781	0.0444937	0.0446165											3	24.7288	0.112803	0.0651266
	5-b2M-B	b2M-B	liP Q20 430		1.07272	0.0495758	0.0498559	0.0350554	0.0352535											2	24.5152	0.0618614	0.0437426
	5-b2M-B	b2M-B	liP Q20 444		0.851575	0.0843293	0.0848728	0.0486875	0.0490013											3	24.8242	0.132553	0.0765297
	5-b2M-B	b2M-B	liP Q20 447		1.26985	0.112665	0.114654	0.0650474	0.0661956											3	24.2894	0.118761	0.0685667
	5-b2M-B	b2M-B	liP Q20 452		0.822443	0.108714	0.109296	0.0627661	0.0631024											3	24.8708	0.176936	0.102154
	5-b2M-B	b2M-B	liP Q20 453		1.20523	0.186986	0.18765	0.107957	0.10834											3	24.3593	0.20767	0.119899
	9-b2M-B	b2M-B	mSP Q111 446		2.17468	1.14874	1.15482	0.663224	0.666738											3	23.5693	0.707067	0.408225
	9-b2M-B	b2M-B	mSP Q111 448		1.7753	0.548714	0.553342	0.3168	0.319472											3	23.8409	0.413723	0.238863
	10-b2M-B	b2M-B	mSP Q111 449		1.88925	0.106921	0.13612	0.0617309	0.0785888											3	23.7576	0.0757547	0.043737
	8-b2M-B	b2M-B	mSP Q111 451		2.30352	1.56727	1.57305	0.904864	0.908201											3	23.4922	0.910726	0.525808
	10-b2M-B	b2M-B	mSP Q111 452		1.74486	0.246241	0.255479	0.142167	0.147501											3	23.864	0.188902	0.109062
	10-b2M-B	b2M-B	mSP Q111 453		0.8488	0.0773503	0.0779627	0.0446582	0.0450118											3	24.8286	0.121981	0.0704257
	10-b2M-B	b2M-B	mSP Q20 430		2.00141	0.128108	0.160889	0.073963	0.0928893											3	23.6804	0.0856788	0.0494667
	10-b2M-B	b2M-B	mSP Q20 434		1.63511	0.172189	0.181175	0.0994132	0.104602											3	23.951	0.140959	0.0813827
	10-b2M-B	b2M-B	mSP Q20 444		1.38131	0.10098	0.105712	0.0583009	0.0610331											3	24.1768	0.0978541	0.0564961
	10-b2M-B	b2M-B	mSP Q20 447		1.35066	0.120387	0.123704	0.0695052	0.0714206											3	24.2068	0.119307	0.068882
	10-b2M-B	b2M-B	mSP Q20 452		1.43453	0.105867	0.111912	0.0611226	0.0646122											3	24.1262	0.0987846	0.0570333
	10-b2M-B	b2M-B	mSP Q20 453		2.15292	0.245607	0.2715	0.141801	0.156751											3	23.5827	0.152703	0.0881634
	10-b2M-B	b2M-B	reference	*	1	0.0911381	0.0911381	0.0166395	0.0166395											30	24.6092	0.121993	0.0222728
	1-Dloop-A	Dloop-A	brP Q111 448		1.0774	0.212199	0.212252	0.122513	0.122544	1.01224	0.21415	0.214196	0.12364	0.123666	1.01224	0.21415	0.214196	0.12364	0.123666	3	14.6508	0.290784	0.167884
	3-Dloop-A	Dloop-A	brP Q111 449		1.21862	0.186553	0.187093	0.107707	0.108018	1.2432	0.214992	0.215479	0.124126	0.124407	1.2432	0.214992	0.215479	0.124126	0.124407	3	14.4689	0.226015	0.13049
	4-Dloop-A	Dloop-A	brP Q111 451		1.48952	0.12444	0.129263	0.0718456	0.0746298	1.31634	0.146042	0.149277	0.0843172	0.0861852	1.31634	0.146042	0.149277	0.0843172	0.0861852	3	14.1726	0.123344	0.0712125
	4-Dloop-A	Dloop-A	brP Q111 452		1.20408	0.485654	0.485833	0.280393	0.280496	0.980293	0.414712	0.414851	0.239434	0.239514	0.980293	0.414712	0.414851	0.239434	0.239514	3	14.4867	0.595493	0.343808
	4-Dloop-A	Dloop-A	brP Q111 453		1.36863	0.157956	0.159971	0.0911958	0.0923592	0.920704	0.130319	0.131427	0.0752397	0.0758793	0.920704	0.130319	0.131427	0.0752397	0.0758793	3	14.2975	0.170393	0.0983764
	4-Dloop-A	Dloop-A	brP Q20 430		1.21087	0.107523	0.108387	0.0620787	0.0625772	0.978462	0.105166	0.105743	0.0607174	0.0610506	0.978462	0.105166	0.105743	0.0607174	0.0610506	3	14.4784	0.131102	0.0756917
	1-Dloop-A	Dloop-A	brP Q20 434		1.71699	0.374442	0.378416	0.216184	0.218479	1.6591	0.595297	0.597639	0.343695	0.345047	1.6591	0.595297	0.597639	0.343695	0.345047	3	13.9627	0.321973	0.185891
	4-Dloop-A	Dloop-A	brP Q20 444		1.84292	0.137097	0.15233	0.079153	0.0879476	1.42149	0.130176	0.139889	0.0751573	0.0807647	1.42149	0.130176	0.139889	0.0751573	0.0807647	3	13.8583	0.109831	0.0634109
	1-Dloop-A	Dloop-A	brP Q20 447		2.16291	0.480786	0.49074	0.277582	0.283329	1.38231	0.336299	0.342121	0.194162	0.197524	1.38231	0.336299	0.342121	0.194162	0.197524	3	13.6219	0.328183	0.189477
	4-Dloop-A	Dloop-A	brP Q20 452		2.39418	0.477443	0.493078	0.275652	0.284679	2.32893	0.676142	0.686678	0.390371	0.396454	2.32893	0.676142	0.686678	0.390371	0.396454	3	13.4719	0.29442	0.169984
	4-Dloop-A	Dloop-A	brP Q20 453		1.50593	0.0819841	0.0896751	0.0473335	0.051774	1.31608	0.155031	0.15825	0.0895073	0.0913656	1.31608	0.155031	0.15825	0.0895073	0.0913656	3	14.1564	0.0803763	0.0464053
	6-Dloop-A	Dloop-A	hrtP Q111 444		5.05693	0.583621	0.757578	0.336954	0.437388	3.95422	0.568452	0.682488	0.328196	0.394035	3.95422	0.568452	0.682488	0.328196	0.394035	3	12.368	0.170391	0.0983755
	6-Dloop-A	Dloop-A	hrtP Q111 446		4.69047	2.95054	2.98131	1.70349	1.72126	4.22144	2.7253	2.75229	1.57346	1.58904	4.22144	2.7253	2.75229	1.57346	1.58904	3	12.479	0.928725	0.5362
	7-Dloop-A	Dloop-A	hrtP Q111 448		5.72159	4.00441	4.04737	2.31195	2.33675	4.53413	3.1887	3.22258	1.84099	1.86056	4.53413	3.1887	3.22258	1.84099	1.86056	3	12.1856	1.0333	0.596574
	7-Dloop-A	Dloop-A	hrtP Q111 449		4.70548	0.429118	0.60712	0.247752	0.350521	3.40651	0.451374	0.548096	0.260601	0.316443	3.40651	0.451374	0.548096	0.260601	0.316443	3	12.4743	0.13464	0.0777347
	7-Dloop-A	Dloop-A	hrtP Q111 451		4.31549	0.142884	0.398384	0.0824939	0.230007	2.83079	0.162412	0.293059	0.0937685	0.169198	2.83079	0.162412	0.293059	0.0937685	0.169198	3	12.602	0.0488827	0.0282225
	7-Dloop-A	Dloop-A	hrtP Q111 452		3.3155	0.371493	0.439155	0.214482	0.253546	2.6927	0.430476	0.470626	0.248536	0.271716	2.6927	0.430476	0.470626	0.248536	0.271716	3	12.9912	0.165426	0.095509
	7-Dloop-A	Dloop-A	hrtP Q111 453		3.16825	0.0874313	0.232391	0.0504785	0.134171	3.28812	0.512204	0.558828	0.295721	0.32264	3.28812	0.512204	0.558828	0.295721	0.32264	3	13.0583	0.0407428	0.0235229
	7-Dloop-A	Dloop-A	hrtP Q20 430		3.09678	0.0265224	0.207994	0.0153127	0.120086	3.24477	0.309663	0.377642	0.178784	0.218032	3.24477	0.309663	0.377642	0.178784	0.218032	3	13.092	0.0126446	0.00730036
	8-Dloop-A	Dloop-A	hrtP Q20 434		6.67852	4.01361	4.08261	2.31726	2.35709	4.52266	2.72758	2.77414	1.57477	1.60165	4.52266	2.72758	2.77414	1.57477	1.60165	3	11.9573	0.887276	0.512269
	7-Dloop-A	Dloop-A	hrtP Q20 447		3.46119	0.243615	0.351413	0.140651	0.202888	4.30063	0.536301	0.621809	0.309633	0.359002	4.30063	0.536301	0.621809	0.309633	0.359002	3	12.9277	0.103916	0.0599959
	8-Dloop-A	Dloop-A	hrtP Q20 452		4.13368	0.141243	0.373465	0.0815465	0.21562	3.82199	0.502107	0.595225	0.289891	0.343653	3.82199	0.502107	0.595225	0.289891	0.343653	3	12.6656	0.0504467	0.0291254
	7-Dloop-A	Dloop-A	hrtP Q20 453		5.19858	2.85106	2.89544	1.64606	1.67168	4.3123	2.374	2.41068	1.37063	1.39181	4.3123	2.374	2.41068	1.37063	1.39181	3	12.3272	0.809702	0.467481
	2-Dloop-A	Dloop-A	liP Q111 446		1.19042	0.196586	0.196966	0.113499	0.113719	1.05619	0.271247	0.271464	0.156605	0.15673	1.05619	0.271247	0.271464	0.156605	0.15673	3	14.5035	0.243812	0.140765
	2-Dloop-A	Dloop-A	liP Q111 448		1.81186	0.269315	0.276692	0.155489	0.159748	1.46108	0.253165	0.258286	0.146165	0.149121	1.46108	0.253165	0.258286	0.146165	0.149121	3	13.8833	0.219451	0.1267
	5-Dloop-A	Dloop-A	liP Q111 449		1.93362	0.0697913	0.102552	0.040294	0.0592086	1.38286	0.42047	0.42389	0.242758	0.244733	1.38286	0.42047	0.42389	0.242758	0.244733	3	13.7873	0.0532886	0.0307662
	5-Dloop-A	Dloop-A	liP Q111 451		1.68223	0.346401	0.350218	0.199995	0.202199	1.33121	0.345394	0.347796	0.199413	0.2008	1.33121	0.345394	0.347796	0.199413	0.2008	3	13.9929	0.304016	0.175524
	5-Dloop-A	Dloop-A	liP Q111 452		1.0968	0.218898	0.21898	0.126381	0.126428	1.14264	0.262061	0.262135	0.151301	0.151344	1.14264	0.262061	0.262135	0.151301	0.151344	3	14.6244	0.294657	0.17012
	5-Dloop-A	Dloop-A	liP Q111 453		1.27265	0.0782194	0.0802824	0.04516	0.0463511	1.39166	0.145156	0.146497	0.0838059	0.08458	1.39166	0.145156	0.146497	0.0838059	0.08458	3	14.4049	0.0907419	0.0523898
	1-Dloop-A	Dloop-A	liP Q20 430		1.04712	0.126945	0.126976	0.0732915	0.0733099	0.976142	0.126647	0.126674	0.0731195	0.0731355	0.976142	0.126647	0.126674	0.0731195	0.0731355	3	14.6929	0.178986	0.103338
	5-Dloop-A	Dloop-A	liP Q20 444		0.755348	0.121519	0.122159	0.0701589	0.0705285	0.887001	0.167566	0.168207	0.0967442	0.0971141	0.887001	0.167566	0.168207	0.0967442	0.0971141	3	15.1751	0.237519	0.137132
	5-Dloop-A	Dloop-A	liP Q20 447		1.29073	0.0352003	0.0401986	0.0203229	0.0232087	1.01645	0.0943467	0.0955772	0.0544711	0.0551815	1.01645	0.0943467	0.0955772	0.0544711	0.0551815	3	14.3841	0.0402637	0.0232463
	5-Dloop-A	Dloop-A	liP Q20 452		1.19553	0.31372	0.313973	0.181127	0.181272	1.45363	0.427112	0.427386	0.246593	0.246751	1.45363	0.427112	0.427386	0.246593	0.246751	3	14.4972	0.387423	0.223679
	5-Dloop-A	Dloop-A	liP Q20 453		1.57321	0.11452	0.121983	0.0661184	0.070427	1.30532	0.223698	0.226398	0.129152	0.130711	1.30532	0.223698	0.226398	0.129152	0.130711	3	14.0919	0.107473	0.0620494
	9-Dloop-A	Dloop-A	mSP Q111 446		3.54076	0.17932	0.319001	0.10353	0.184176	1.62818	0.864	0.872476	0.498831	0.503724	1.62818	0.864	0.872476	0.498831	0.503724	3	12.8942	0.0747713	0.0431692
	9-Dloop-A	Dloop-A	mSP Q111 448		3.54654	0.449678	0.521751	0.259622	0.301233	1.99771	0.667393	0.683833	0.38532	0.394811	1.99771	0.667393	0.683833	0.38532	0.394811	3	12.8918	0.187197	0.108078
	10-Dloop-A	Dloop-A	mSP Q111 449		5.6072	2.28763	2.35751	1.32076	1.36111	2.96796	1.22247	1.25911	0.705791	0.726948	2.96796	1.22247	1.25911	0.705791	0.726948	3	12.2155	0.602342	0.347762
	8-Dloop-A	Dloop-A	mSP Q111 451		3.03942	0.207263	0.287418	0.119663	0.165941	1.31947	0.902241	0.906372	0.520909	0.523294	1.31947	0.902241	0.906372	0.520909	0.523294	3	13.1196	0.100678	0.0581265
	10-Dloop-A	Dloop-A	mSP Q111 452		3.58504	0.157854	0.312547	0.0911368	0.180449	2.05463	0.303743	0.340824	0.175366	0.196775	2.05463	0.303743	0.340824	0.175366	0.196775	3	12.8758	0.0650074	0.0375321
	10-Dloop-A	Dloop-A	mSP Q111 453		1.70987	0.137824	0.148044	0.0795725	0.0854735	2.01445	0.245082	0.253221	0.141498	0.146197	2.01445	0.245082	0.253221	0.141498	0.146197	3	13.9689	0.119005	0.0687074					Ratio
	10-Dloop-A	Dloop-A	mSP Q20 430		3.57599	0.269491	0.380447	0.155591	0.219651	1.78673	0.176665	0.221841	0.101997	0.12808	1.78673	0.176665	0.221841	0.101997	0.12808	3	12.8796	0.111263	0.0642378					Q111/Q20
	10-Dloop-A	Dloop-A	mSP Q20 434		3.09972	0.494215	0.535685	0.285335	0.309278	1.89572	0.362228	0.383646	0.209132	0.221498	1.89572	0.362228	0.383646	0.209132	0.221498	3	13.0906	0.235395	0.135905				brP	0.722768
	10-Dloop-A	Dloop-A	mSP Q20 444		3.55651	0.236314	0.355759	0.136436	0.205398	2.57473	0.254355	0.319	0.146852	0.184175	2.57473	0.254355	0.319	0.146852	0.184175	3	12.8876	0.0980997	0.0566379				hrtP	0.86824
	10-Dloop-A	Dloop-A	mSP Q20 447		3.56524	0.0598885	0.273733	0.0345766	0.15804	2.63962	0.239415	0.310527	0.138226	0.179283	2.63962	0.239415	0.310527	0.138226	0.179283	3	12.884	0.0248003	0.0143185				liP	1.1477
	10-Dloop-A	Dloop-A	mSP Q20 452		3.19723	0.0993172	0.24047	0.0573408	0.138835	2.22877	0.178459	0.234849	0.103033	0.13559	2.22877	0.178459	0.234849	0.103033	0.13559	3	13.0449	0.0458622	0.0264785				MSolP	0.887392
	10-Dloop-A	Dloop-A	mSP Q20 453		5.11826	0.427564	0.652215	0.246854	0.376556	2.37736	0.33615	0.406609	0.194076	0.234756	2.37736	0.33615	0.406609	0.194076	0.234756	3	12.3502	0.123334	0.0712067
	10-Dloop-A	Dloop-A	reference	*	1	0.114289	0.114289	0.0208663	0.0208663	1	0.146179	0.146179	0.0266885	0.0266885	1	0.146179	0.146179	0.0266885	0.0266885	30	14.7608	0.168737	0.0308069
	8-Dloop-A
	Multiple
		values relative to zero
																														used for analysis concentrated on purGene kit
																														pure gene kit more RNA isoated 260/230 better
		Target	Sample	Ctrl	Relative Quantity	Relative Quantity SD	Corrected Relative Quantity SD	Relative Quantity SEM	Corrected Relative Quantity SEM	Unscaled Expression	Unscaled Expression SD	Corrected Unscaled Expression SD	Unscaled Expression SEM	Corrected Unscaled Expression SEM	Expression	Expression SD	Corrected Expression SD	Expression SEM	Corrected Expression SEM	Wells	Mean Cq	Cq SD	Cq SEM	relative to control		rel to Q20A	2^(Ct nDNA-Ct mDNA)	mean mt copy#			% of brQ20		T-Test	mt DNA	CS
		Dloop-A	brP Q111 448		1.0774	0.212199	0.212252	0.122513	0.122544	1.01224	0.21415	0.214196	0.12364	0.123666	1.01224	0.21415	0.214196	0.12364	0.123666	3	14.6508	0.290784	0.167884	101.224			938.94				65.5127			65.5127	254.21
		Dloop-A	brP Q111 449		1.21862	0.186553	0.187093	0.107707	0.108018	1.2432	0.214992	0.215479	0.124126	0.124407	1.2432	0.214992	0.215479	0.124126	0.124407	3	14.4689	0.226015	0.13049	124.32			1149.65				80.2143			80.2143	105.359
		Dloop-A	brP Q111 451		1.48952	0.12444	0.129263	0.0718456	0.0746298	1.31634	0.146042	0.149277	0.0843172	0.0861852	1.31634	0.146042	0.149277	0.0843172	0.0861852	3	14.1726	0.123344	0.0712125	131.634			1235.74				86.2215			86.2215	149.529
		Dloop-A	brP Q111 452		1.20408	0.485654	0.485833	0.280393	0.280496	0.980293	0.414712	0.414851	0.239434	0.239514	0.980293	0.414712	0.414851	0.239434	0.239514	3	14.4867	0.595493	0.343808	98.0293			921.146				64.2712			64.2712	115.903
		Dloop-A	brP Q111 453		1.36863	0.157956	0.159971	0.0911958	0.0923592	0.920704	0.130319	0.131427	0.0752397	0.0758793	0.920704	0.130319	0.131427	0.0752397	0.0758793	3	14.2975	0.170393	0.0983764	92.0704	109.456	72.2768	879.78	1025.05			61.385			61.385	76.0247
		Dloop-A	brP Q20 430		1.21087	0.107523	0.108387	0.0620787	0.0625772	0.978462	0.105166	0.105743	0.0607174	0.0610506	0.978462	0.105166	0.105743	0.0607174	0.0610506	3	14.4784	0.131102	0.0756917	97.8462			920.044				64.1943			64.1943	107.844
		Dloop-A	brP Q20 434		1.71699	0.374442	0.378416	0.216184	0.218479	1.6591	0.595297	0.597639	0.343695	0.345047	1.6591	0.595297	0.597639	0.343695	0.345047	3	13.9627	0.321973	0.185891	165.91			1552.65				108.333			108.333	108.447
		Dloop-A	brP Q20 444		1.84292	0.137097	0.15233	0.079153	0.0879476	1.42149	0.130176	0.139889	0.0751573	0.0807647	1.42149	0.130176	0.139889	0.0751573	0.0807647	3	13.8583	0.109831	0.0634109	142.149			1354.34				94.4964			94.4964	115.451
		Dloop-A	brP Q20 447		2.16291	0.480786	0.49074	0.277582	0.283329	1.38231	0.336299	0.342121	0.194162	0.197524	1.38231	0.336299	0.342121	0.194162	0.197524	3	13.6219	0.328183	0.189477	138.231			1340.02				93.4973			93.4973	120.045
		Dloop-A	brP Q20 452		2.39418	0.477443	0.493078	0.275652	0.284679	2.32893	0.676142	0.686678	0.390371	0.396454	2.32893	0.676142	0.686678	0.390371	0.396454	3	13.4719	0.29442	0.169984	232.893			2195.44				153.183			153.183	59.2025
		Dloop-A	brP Q20 453		1.50593	0.0819841	0.0896751	0.0473335	0.051774	1.31608	0.155031	0.15825	0.0895073	0.0913656	1.31608	0.155031	0.15825	0.0895073	0.0913656	3	14.1564	0.0803763	0.0464053	131.608	151.44	100	1236.81	1433.22			86.2957		0.0752248	86.2957	89.0103
		Dloop-A	hrtP Q111 446		4.69047	2.95054	2.98131	1.70349	1.72126	4.22144	2.7253	2.75229	1.57346	1.58904	4.22144	2.7253	2.75229	1.57346	1.58904	3	12.479	0.928725	0.5362	422.144			4065.23				283.644				NA
		Dloop-A	hrtP Q111 448		5.72159	4.00441	4.04737	2.31195	2.33675	4.53413	3.1887	3.22258	1.84099	1.86056	4.53413	3.1887	3.22258	1.84099	1.86056	3	12.1856	1.0333	0.596574	453.413			4427.15				308.896			308.896	402.358
		Dloop-A	hrtP Q111 449		4.70548	0.429118	0.60712	0.247752	0.350521	3.40651	0.451374	0.548096	0.260601	0.316443	3.40651	0.451374	0.548096	0.260601	0.316443	3	12.4743	0.13464	0.0777347	340.651			3332.66				232.53			232.53	478.774
		Dloop-A	hrtP Q111 451		4.31549	0.142884	0.398384	0.0824939	0.230007	2.83079	0.162412	0.293059	0.0937685	0.169198	2.83079	0.162412	0.293059	0.0937685	0.169198	3	12.602	0.0488827	0.0282225	283.079			2783.58				194.219			194.219	764.659
		Dloop-A	hrtP Q111 452		3.3155	0.371493	0.439155	0.214482	0.253546	2.6927	0.430476	0.470626	0.248536	0.271716	2.6927	0.430476	0.470626	0.248536	0.271716	3	12.9912	0.165426	0.095509	269.27			2591.28				180.801			180.801	420.533
		Dloop-A	hrtP Q111 453		3.16825	0.0874313	0.232391	0.0504785	0.134171	3.28812	0.512204	0.558828	0.295721	0.32264	3.28812	0.512204	0.558828	0.295721	0.32264	3	13.0583	0.0407428	0.0235229	328.812	349.562	86.824	3105.45	3384.23			216.677			216.677	316.927
		Dloop-A	hrtP Q20 444		5.05693	0.583621	0.757578	0.336954	0.437388	3.95422	0.568452	0.682488	0.328196	0.394035	3.95422	0.568452	0.682488	0.328196	0.394035	3	12.368	0.170391	0.0983755	395.422			3853.51				268.871			268.872	729.478
		Dloop-A	hrtP Q20 430		3.09678	0.0265224	0.207994	0.0153127	0.120086	3.24477	0.309663	0.377642	0.178784	0.218032	3.24477	0.309663	0.377642	0.178784	0.218032	3	13.092	0.0126446	0.00730036	324.477			3060.77				213.559			213.56	532.997
		Dloop-A	hrtP Q20 434		6.67852	4.01361	4.08261	2.31726	2.35709	4.52266	2.72758	2.77414	1.57477	1.60165	4.52266	2.72758	2.77414	1.57477	1.60165	3	11.9573	0.887276	0.512269	452.266			4482.51				312.759			312.759	503.877
		Dloop-A	hrtP Q20 447		3.46119	0.243615	0.351413	0.140651	0.202888	4.30063	0.536301	0.621809	0.309633	0.359002	4.30063	0.536301	0.621809	0.309633	0.359002	3	12.9277	0.103916	0.0599959	430.063			4017.56				280.318			280.318	592.618
		Dloop-A	hrtP Q20 452		4.13368	0.141243	0.373465	0.0815465	0.21562	3.82199	0.502107	0.595225	0.289891	0.343653	3.82199	0.502107	0.595225	0.289891	0.343653	3	12.6656	0.0504467	0.0291254	382.199			3662.59				255.55			255.55	455.176
		Dloop-A	hrtP Q20 453		5.19858	2.85106	2.89544	1.64606	1.67168	4.3123	2.374	2.41068	1.37063	1.39181	4.3123	2.374	2.41068	1.37063	1.39181	3	12.3272	0.809702	0.467481	431.23	402.61	100	4187.3	3877.37			292.161		0.196893	292.161	150.712
		Dloop-A	liP Q111 446		1.19042	0.196586	0.196966	0.113499	0.113719	1.05619	0.271247	0.271464	0.156605	0.15673	1.05619	0.271247	0.271464	0.156605	0.15673	3	14.5035	0.243812	0.140765	105.619			986.063				68.8007			68.8007	63.6373
		Dloop-A	liP Q111 448		1.81186	0.269315	0.276692	0.155489	0.159748	1.46108	0.253165	0.258286	0.146165	0.149121	1.46108	0.253165	0.258286	0.146165	0.149121	3	13.8833	0.219451	0.1267	146.108			1387.05				96.7789			96.7789	63.7126
		Dloop-A	liP Q111 449		1.93362	0.0697913	0.102552	0.040294	0.0592086	1.38286	0.42047	0.42389	0.242758	0.244733	1.38286	0.42047	0.42389	0.242758	0.244733	3	13.7873	0.0532886	0.0307662	138.286			1326.23				92.5354			92.5354	62.357
		Dloop-A	liP Q111 451		1.68223	0.346401	0.350218	0.199995	0.202199	1.33121	0.345394	0.347796	0.199413	0.2008	1.33121	0.345394	0.347796	0.199413	0.2008	3	13.9929	0.304016	0.175524	133.121			1263.29				88.1433			88.1433	65.4448
		Dloop-A	liP Q111 452		1.0968	0.218898	0.21898	0.126381	0.126428	1.14264	0.262061	0.262135	0.151301	0.151344	1.14264	0.262061	0.262135	0.151301	0.151344	3	14.6244	0.294657	0.17012	114.264			1052.46				73.4335			73.4335	56.897
		Dloop-A	liP Q111 453		1.27265	0.0782194	0.0802824	0.04516	0.0463511	1.39166	0.145156	0.146497	0.0838059	0.08458	1.39166	0.145156	0.146497	0.0838059	0.08458	3	14.4049	0.0907419	0.0523898	139.166	129.427	114.77	1281.8	1216.15			89.435			89.435	42.4983
		Dloop-A	liP Q20 430		1.04712	0.126945	0.126976	0.0732915	0.0733099	0.976142	0.126647	0.126674	0.0731195	0.0731355	0.976142	0.126647	0.126674	0.0731195	0.0731355	3	14.6929	0.178986	0.103338	97.6142			905.364				63.17			63.17	52.0287
		Dloop-A	liP Q20 444		0.755348	0.121519	0.122159	0.0701589	0.0705285	0.887001	0.167566	0.168207	0.0967442	0.0971141	0.887001	0.167566	0.168207	0.0967442	0.0971141	3	15.1751	0.237519	0.137132	88.7001			802.94				56.0236			56.0236	52.2654
		Dloop-A	liP Q20 447		1.29073	0.0352003	0.0401986	0.0203229	0.0232087	1.01645	0.0943467	0.0955772	0.0544711	0.0551815	1.01645	0.0943467	0.0955772	0.0544711	0.0551815	3	14.3841	0.0402637	0.0232463	101.645			958.97				66.9103			66.9103	165.565
		Dloop-A	liP Q20 452		1.19553	0.31372	0.313973	0.181127	0.181272	1.45363	0.427112	0.427386	0.246593	0.246751	1.45363	0.427112	0.427386	0.246593	0.246751	3	14.4972	0.387423	0.223679	145.363			1326.72				92.5695			92.5695	66.4991
		Dloop-A	liP Q20 453		1.57321	0.11452	0.121983	0.0661184	0.070427	1.30532	0.223698	0.226398	0.129152	0.130711	1.30532	0.223698	0.226398	0.129152	0.130711	3	14.0919	0.107473	0.0620494	130.532	112.771	100	1232.56	1045.31			85.9996		0.173347	85.9996	38.3075
		Dloop-A	mSP Q111 446		3.54076	0.17932	0.319001	0.10353	0.184176	1.62818	0.864	0.872476	0.498831	0.503724	1.62818	0.864	0.872476	0.498831	0.503724	3	12.8942	0.0747713	0.0431692	162.818			1635.03				114.081				NA
		Dloop-A	mSP Q111 448		3.54654	0.449678	0.521751	0.259622	0.301233	1.99771	0.667393	0.683833	0.38532	0.394811	1.99771	0.667393	0.683833	0.38532	0.394811	3	12.8918	0.187197	0.108078	199.771			1977.03				137.943			137.943	152.01
		Dloop-A	mSP Q111 449		5.6072	2.28763	2.35751	1.32076	1.36111	2.96796	1.22247	1.25911	0.705791	0.726948	2.96796	1.22247	1.25911	0.705791	0.726948	3	12.2155	0.602342	0.347762	296.796			2982.19				208.076			208.076	108.764
		Dloop-A	mSP Q111 451		3.03942	0.207263	0.287418	0.119663	0.165941	1.31947	0.902241	0.906372	0.520909	0.523294	1.31947	0.902241	0.906372	0.520909	0.523294	3	13.1196	0.100678	0.0581265	131.947			1325.8				92.5055			92.5055	124.386
		Dloop-A	mSP Q111 452		3.58504	0.157854	0.312547	0.0911368	0.180449	2.05463	0.303743	0.340824	0.175366	0.196775	2.05463	0.303743	0.340824	0.175366	0.196775	3	12.8758	0.0650074	0.0375321	205.463			2031.33				141.732			141.732	131.941
		Dloop-A	mSP Q111 453		1.70987	0.137824	0.148044	0.0795725	0.0854735	2.01445	0.245082	0.253221	0.141498	0.146197	2.01445	0.245082	0.253221	0.141498	0.146197	3	13.9689	0.119005	0.0687074	201.445	199.707	88.7392	1858.24	1968.27			129.655			129.655	87.7511
		Dloop-A	mSP Q20 430		3.57599	0.269491	0.380447	0.155591	0.219651	1.78673	0.176665	0.221841	0.101997	0.12808	1.78673	0.176665	0.221841	0.101997	0.12808	3	12.8796	0.111263	0.0642378	178.673			1783.95				124.472			124.472	103.092
		Dloop-A	mSP Q20 434		3.09972	0.494215	0.535685	0.285335	0.309278	1.89572	0.362228	0.383646	0.209132	0.221498	1.89572	0.362228	0.383646	0.209132	0.221498	3	13.0906	0.235395	0.135905	189.572			1859.13				129.717			129.717	106.915
		Dloop-A	mSP Q20 444		3.55651	0.236314	0.355759	0.136436	0.205398	2.57473	0.254355	0.319	0.146852	0.184175	2.57473	0.254355	0.319	0.146852	0.184175	3	12.8876	0.0980997	0.0566379	257.473			2502.5				174.607			174.607	211.193
		Dloop-A	mSP Q20 447		3.56524	0.0598885	0.273733	0.0345766	0.15804	2.63962	0.239415	0.310527	0.138226	0.179283	2.63962	0.239415	0.310527	0.138226	0.179283	3	12.884	0.0248003	0.0143185	263.962			2561.56				178.728			178.728	154.843
		Dloop-A	mSP Q20 452		3.19723	0.0993172	0.24047	0.0573408	0.138835	2.22877	0.178459	0.234849	0.103033	0.13559	2.22877	0.178459	0.234849	0.103033	0.13559	3	13.0449	0.0458622	0.0264785	222.877			2166.76				151.182			151.181	248.365
		Dloop-A	mSP Q20 453		5.11826	0.427564	0.652215	0.246854	0.376556	2.37736	0.33615	0.406609	0.194076	0.234756	2.37736	0.33615	0.406609	0.194076	0.234756	3	12.3502	0.123334	0.0712067	237.736	225.049	100	2406.26	2213.36			167.892		0.378481	167.892	89.7579
		Dloop-A	reference	*	1	0.114289	0.114289	0.0208663	0.0208663	1	0.146179	0.146179	0.0266885	0.0266885	1	0.146179	0.146179	0.0266885	0.0266885	30	14.7608	0.168737	0.0308069	100			921.812				64.3176
