# Supplementary material for: High-resolution respirometry of fine-needle muscle biopsies in pre-manifest Huntington’s disease expansion mutation carriers shows normal mitochondrial respiratory function
Source: PLoS One. 2017 Apr 13;12(4):e0175248. doi: 10.1371/journal.pone.0175248 (PMC5390997; doi:10.1371/journal.pone.0175248)
Supplement: S4 Table — Raw values of the citrate synthase activity assay are provided. (XLSX) [file pone.0175248.s006.xlsx]

## Sheet: Set1 data
00:00:00	30.60	1.6632	1.6194	1.642	0.1922	0.1882	0.1916	0.2137	0.2179	0.2231	0.1753	0.1754	0.1756	0.1846	0.1779	0.1784	0.1786	0.1782	0.178	0.181	0.1774	0.1832	0.1971	0.1957	0.198	0.3019	0.2936	0.2916	0.2307	0.2258	0.2319	0.1742	0.1746	0.1727	0.1769	0.1743	0.1777	0.2115	0.1975	0.1926	0.1927	0.1931	0.1911	0.2309	0.2192	0.2195	0.1755	0.1737	0.1711
00:20:00	30.60	1.6853	1.6364	1.6576	0.1936	0.1892	0.1923	0.2166	0.2226	0.2266	0.1759	0.1761	0.1766	0.1883	0.1782	0.1787	0.1792	0.1778	0.1782	0.182	0.1781	0.1838	0.1998	0.2002	0.2016	0.3083	0.3016	0.295	0.2334	0.228	0.2342	0.1745	0.1757	0.1735	0.1778	0.1753	0.1788	0.2054	0.1957	0.1933	0.195	0.1999	0.1914	0.2276	0.2233	0.2235	0.1812	0.1735	0.1719
00:40:00	30.60	1.7017	1.655	1.6739	0.1947	0.1901	0.1929	0.2206	0.226	0.2302	0.1767	0.1768	0.1775	0.1839	0.1788	0.1789	0.1794	0.1782	0.1788	0.1837	0.1788	0.185	0.2032	0.2038	0.2047	0.3111	0.3002	0.2989	0.2361	0.2301	0.237	0.1744	0.1753	0.1735	0.1793	0.1761	0.1797	0.2076	0.1955	0.1949	0.2018	0.1997	0.1924	0.2314	0.2263	0.2255	0.1731	0.1734	0.172
01:00:00	30.60	1.7176	1.6694	1.6867	0.1957	0.1907	0.1939	0.2222	0.2277	0.234	0.1772	0.1773	0.1783	0.1817	0.1791	0.1795	0.18	0.1789	0.1794	0.1849	0.1796	0.186	0.207	0.2052	0.2079	0.3142	0.3037	0.3019	0.2386	0.2328	0.2393	0.1749	0.1755	0.1741	0.18	0.1772	0.1787	0.2059	0.1964	0.195	0.2176	0.2011	0.194	0.2348	0.2293	0.2288	0.1734	0.1732	0.1725
01:20:00	30.60	1.7306	1.6844	1.702	0.197	0.1918	0.1954	0.2253	0.232	0.2388	0.1775	0.1779	0.1789	0.1821	0.1797	0.1799	0.1803	0.1795	0.1799	0.186	0.1803	0.1861	0.2098	0.2074	0.2114	0.318	0.307	0.3052	0.2408	0.235	0.2425	0.1754	0.1761	0.1747	0.1808	0.178	0.18	0.2068	0.1973	0.196	0.2143	0.202	0.1951	0.2393	0.2327	0.2316	0.1741	0.1736	0.173
01:40:00	30.60	1.7442	1.6999	1.7173	0.1983	0.1929	0.1959	0.2282	0.2352	0.2437	0.1783	0.1786	0.1792	0.1825	0.1803	0.1803	0.1809	0.1801	0.1805	0.1877	0.1814	0.1868	0.2133	0.2101	0.215	0.3216	0.3104	0.3081	0.2434	0.2375	0.2452	0.1757	0.1766	0.1748	0.1815	0.1789	0.1809	0.2084	0.1981	0.1969	0.2174	0.2057	0.1961	0.2416	0.236	0.2344	0.1745	0.1741	0.1734
02:00:00	30.60	1.7575	1.7142	1.7317	0.1992	0.1939	0.1969	0.2309	0.2386	0.2476	0.179	0.1791	0.1798	0.183	0.1806	0.1809	0.1816	0.1808	0.181	0.1888	0.182	0.1877	0.216	0.213	0.2185	0.3253	0.3137	0.3115	0.2461	0.2401	0.2474	0.1763	0.1769	0.1754	0.1824	0.1797	0.1816	0.2093	0.1991	0.1976	0.2201	0.2079	0.1974	0.2447	0.2398	0.2375	0.1749	0.1744	0.1739
02:20:00	30.60	1.7677	1.7244	1.7449	0.2003	0.1951	0.1993	0.2338	0.2411	0.2512	0.1793	0.1797	0.1806	0.1835	0.181	0.1814	0.1822	0.1815	0.1817	0.1899	0.1832	0.1887	0.2196	0.216	0.2224	0.329	0.3172	0.315	0.2488	0.2428	0.2507	0.1768	0.1776	0.176	0.1834	0.1806	0.1828	0.2101	0.2	0.1986	0.223	0.2095	0.1986	0.2484	0.2431	0.2406	0.1753	0.1751	0.1743
02:40:00	30.60	1.7768	1.736	1.7576	0.2014	0.196	0.1992	0.2363	0.2441	0.2548	0.1798	0.1804	0.1813	0.1839	0.1814	0.1817	0.1826	0.182	0.1823	0.191	0.1837	0.1895	0.2224	0.2186	0.2262	0.3328	0.3207	0.3185	0.2513	0.2472	0.2538	0.1772	0.1777	0.1763	0.1841	0.1813	0.1836	0.2118	0.2009	0.1995	0.2252	0.2113	0.1997	0.2521	0.246	0.2437	0.1758	0.1756	0.1749
03:00:00	30.60	1.7853	1.7468	1.7672	0.2029	0.1969	0.2004	0.2417	0.2472	0.2587	0.1805	0.1809	0.1818	0.1846	0.1821	0.1825	0.1834	0.1827	0.183	0.193	0.1848	0.1905	0.2255	0.2218	0.2304	0.3367	0.3243	0.3221	0.2541	0.2482	0.2568	0.1778	0.1784	0.177	0.1847	0.1823	0.1846	0.2128	0.202	0.2003	0.2289	0.2128	0.2009	0.2554	0.2492	0.2469	0.1764	0.1761	0.1754
03:20:00	30.60	1.7949	1.7553	1.7756	0.2038	0.1979	0.2013	0.2418	0.2504	0.2625	0.1812	0.1815	0.1826	0.185	0.1827	0.1827	0.1838	0.1831	0.1835	0.1936	0.1855	0.1913	0.2287	0.225	0.2341	0.3406	0.328	0.3257	0.2569	0.2506	0.2595	0.1782	0.179	0.1774	0.1857	0.1831	0.1856	0.2134	0.2029	0.2015	0.2325	0.2148	0.2024	0.2588	0.2527	0.2501	0.1768	0.1765	0.1761
03:40:00	30.60	1.8032	1.7639	1.785	0.2049	0.1991	0.2022	0.2445	0.2536	0.2663	0.1816	0.1821	0.1833	0.1853	0.1827	0.1831	0.1844	0.1838	0.1841	0.1943	0.1863	0.192	0.2318	0.2283	0.238	0.3445	0.3317	0.3293	0.2597	0.2534	0.2624	0.1788	0.1795	0.1781	0.1868	0.1841	0.1866	0.2155	0.204	0.2024	0.2363	0.2167	0.2037	0.2626	0.2559	0.2533	0.1773	0.1773	0.1768
04:00:00	30.60	1.8121	1.7718	1.7929	0.2058	0.1999	0.2031	0.2472	0.2569	0.2698	0.1821	0.1828	0.1839	0.1859	0.1834	0.1837	0.185	0.1844	0.1847	0.1955	0.1872	0.193	0.2351	0.2312	0.2422	0.3485	0.3353	0.3329	0.2626	0.256	0.2652	0.1793	0.1803	0.1785	0.1874	0.185	0.1876	0.2157	0.205	0.2032	0.2397	0.2188	0.205	0.2663	0.2594	0.2566	0.1777	0.1779	0.1774
04:20:00	30.60	1.8182	1.7784	1.7995	0.2071	0.2011	0.2045	0.2501	0.2603	0.2738	0.1829	0.1833	0.1846	0.1865	0.1839	0.1841	0.1857	0.1852	0.1853	0.197	0.1882	0.1941	0.2385	0.2344	0.2461	0.3524	0.339	0.3365	0.2654	0.2588	0.2682	0.1798	0.1804	0.1791	0.1884	0.1858	0.1886	0.2168	0.2058	0.2043	0.2431	0.2207	0.2061	0.2698	0.2629	0.2598	0.1783	0.1785	0.1777
04:40:00	30.60	1.8244	1.7854	1.8058	0.2083	0.2021	0.2055	0.2528	0.2635	0.2776	0.1835	0.184	0.1854	0.187	0.1843	0.1847	0.1863	0.1858	0.186	0.1982	0.189	0.1949	0.242	0.2373	0.2505	0.3565	0.3428	0.3402	0.2683	0.2615	0.2714	0.1805	0.1811	0.1798	0.1894	0.187	0.1898	0.2183	0.207	0.2052	0.2467	0.2227	0.2074	0.2735	0.2664	0.263	0.1789	0.179	0.1783
05:00:00	30.60	1.8326	1.7932	1.8156	0.2099	0.2031	0.2066	0.2558	0.2668	0.2816	0.1841	0.1846	0.186	0.1875	0.1849	0.1851	0.1869	0.1866	0.1867	0.1992	0.1899	0.1959	0.2456	0.2406	0.2545	0.3603	0.3466	0.3438	0.2709	0.2642	0.2744	0.1808	0.1817	0.1803	0.1903	0.1879	0.1907	0.219	0.2079	0.2061	0.2503	0.2249	0.2086	0.2772	0.2701	0.2664	0.1793	0.18	0.1791
05:20:00	30.60	1.8391	1.7992	1.8209	0.2107	0.2041	0.2076	0.2587	0.2704	0.2854	0.1847	0.1853	0.1868	0.1881	0.1853	0.1857	0.1874	0.1869	0.1871	0.2003	0.1908	0.1967	0.249	0.2437	0.2587	0.3645	0.3504	0.3473	0.2739	0.2673	0.2772	0.1815	0.1826	0.1808	0.1913	0.1888	0.1918	0.2203	0.2089	0.2072	0.2535	0.2271	0.2097	0.2808	0.2737	0.2698	0.1799	0.1802	0.1793
05:40:00	30.60	1.8462	1.8067	1.8273	0.2119	0.2054	0.2088	0.2619	0.2736	0.2893	0.1854	0.1858	0.1874	0.1885	0.1858	0.1861	0.1879	0.1875	0.1878	0.2015	0.1917	0.1977	0.2524	0.2472	0.2628	0.3685	0.3542	0.3512	0.2766	0.2699	0.2803	0.182	0.1829	0.1813	0.1924	0.1899	0.1928	0.2213	0.21	0.2081	0.2568	0.2297	0.211	0.2847	0.2775	0.2732	0.1804	0.1808	0.18
06:00:00	30.60	1.8506	1.8114	1.8323	0.2129	0.2064	0.2118	0.265	0.277	0.2935	0.1859	0.1865	0.1882	0.1891	0.1863	0.1867	0.1888	0.1883	0.1885	0.2025	0.1926	0.1987	0.2559	0.2504	0.267	0.3725	0.3581	0.3549	0.2795	0.2729	0.2833	0.1826	0.1834	0.1819	0.1935	0.1909	0.1939	0.2227	0.2109	0.2092	0.2602	0.2323	0.2122	0.2885	0.2812	0.2765	0.1809	0.1814	0.1804
06:20:00	30.60	1.8562	1.8166	1.8378	0.2142	0.2076	0.2113	0.2682	0.2806	0.2978	0.1867	0.1871	0.1889	0.1896	0.1869	0.1871	0.1893	0.1889	0.1891	0.2037	0.1936	0.1997	0.2595	0.2537	0.2712	0.3766	0.3617	0.3585	0.2824	0.2755	0.2862	0.1832	0.184	0.1824	0.1944	0.1919	0.1949	0.2238	0.2119	0.2101	0.2632	0.2351	0.2135	0.2922	0.2849	0.2799	0.1814	0.1819	0.181
06:40:00	30.60	1.8621	1.8218	1.8437	0.2155	0.2088	0.2123	0.2716	0.284	0.3017	0.1873	0.1878	0.1897	0.19	0.1874	0.1876	0.1898	0.1896	0.1897	0.2048	0.1944	0.2004	0.2628	0.2569	0.2752	0.3807	0.3658	0.3622	0.2853	0.2785	0.2896	0.1837	0.1844	0.183	0.1954	0.1929	0.196	0.225	0.213	0.2111	0.2665	0.2383	0.2148	0.2963	0.2888	0.2835	0.182	0.1828	0.1816
07:00:00	30.60	1.867	1.8273	1.8485	0.2166	0.2094	0.2133	0.2748	0.2872	0.306	0.1879	0.1884	0.1904	0.1907	0.1879	0.1882	0.1907	0.1901	0.1904	0.2062	0.1955	0.2016	0.2665	0.2606	0.2797	0.3847	0.3697	0.366	0.2882	0.2816	0.2926	0.1843	0.1855	0.1835	0.1965	0.1939	0.1973	0.2264	0.2141	0.212	0.2699	0.2414	0.2161	0.3001	0.2927	0.287	0.1825	0.1835	0.1827
07:20:00	30.60	1.8706	1.8309	1.8523	0.2179	0.2107	0.2143	0.278	0.2909	0.3103	0.1885	0.1892	0.1912	0.1912	0.1884	0.1886	0.1912	0.1909	0.1911	0.2074	0.1964	0.2025	0.27	0.2638	0.2841	0.3888	0.3743	0.3698	0.2913	0.2842	0.2958	0.1849	0.1858	0.1841	0.1977	0.195	0.1983	0.2276	0.2152	0.2131	0.2731	0.2447	0.2173	0.3041	0.2965	0.2904	0.183	0.1839	0.1828
07:40:00	30.60	1.8764	1.8357	1.8579	0.219	0.2118	0.2157	0.2813	0.2943	0.3143	0.1892	0.1896	0.1917	0.1917	0.1888	0.1892	0.1917	0.1915	0.1916	0.2086	0.1974	0.2035	0.2737	0.2674	0.288	0.393	0.3774	0.3737	0.2942	0.2872	0.2988	0.1856	0.1864	0.1848	0.1987	0.1961	0.1997	0.2289	0.2162	0.2141	0.2765	0.248	0.2184	0.3079	0.3005	0.294	0.1835	0.1846	0.1834
08:00:00	30.60	1.8796	1.841	1.8618	0.2202	0.2129	0.2167	0.2846	0.2982	0.3185	0.1897	0.1905	0.1924	0.1923	0.1895	0.1899	0.1925	0.1922	0.1923	0.2099	0.1981	0.2045	0.2773	0.2708	0.2927	0.3972	0.3819	0.3775	0.2974	0.29	0.3022	0.1862	0.187	0.1854	0.1997	0.1972	0.2009	0.2302	0.2175	0.215	0.2796	0.2515	0.2199	0.3121	0.3044	0.2975	0.1841	0.1852	0.1841
08:20:00	30.60	1.8833	1.8453	1.8667	0.2215	0.2141	0.2178	0.2875	0.3016	0.323	0.1905	0.1912	0.1932	0.1928	0.1899	0.1904	0.193	0.1928	0.193	0.2114	0.1991	0.2054	0.2809	0.2742	0.2968	0.4015	0.3858	0.3814	0.3002	0.2929	0.3053	0.1867	0.1877	0.1859	0.2008	0.1983	0.2019	0.2313	0.2184	0.216	0.2831	0.2551	0.2212	0.316	0.3085	0.3011	0.1847	0.1858	0.1847
08:40:00	30.60	1.8878	1.849	1.8701	0.2228	0.2151	0.2189	0.2898	0.305	0.327	0.191	0.1917	0.1939	0.1932	0.1904	0.1908	0.1938	0.1935	0.1936	0.2123	0.2001	0.2063	0.2846	0.2777	0.3009	0.4056	0.3893	0.3852	0.3033	0.2959	0.3087	0.1872	0.1882	0.1865	0.202	0.1993	0.2031	0.2326	0.2193	0.2173	0.2864	0.2586	0.2225	0.3201	0.3125	0.3046	0.1857	0.1865	0.1852
09:00:00	30.60	1.89	1.8513	1.8727	0.224	0.2161	0.2202	0.2919	0.3085	0.3315	0.1917	0.1923	0.1945	0.1938	0.1907	0.1909	0.1942	0.1941	0.1942	0.2133	0.2008	0.2071	0.2883	0.2811	0.3053	0.4098	0.3935	0.3893	0.3063	0.2987	0.3116	0.1879	0.1889	0.1871	0.2029	0.2004	0.2042	0.2339	0.2204	0.2182	0.2898	0.2623	0.2237	0.324	0.3165	0.3082	0.1857	0.1871	0.1858
09:20:00	30.60	1.894	1.856	1.8766	0.2252	0.2174	0.2211	0.2942	0.312	0.3357	0.1923	0.193	0.1963	0.1943	0.1915	0.192	0.1951	0.1948	0.1949	0.2147	0.2018	0.2082	0.292	0.2847	0.3096	0.4141	0.3975	0.393	0.3093	0.3019	0.3149	0.1885	0.1894	0.1875	0.2041	0.2014	0.2054	0.2353	0.2216	0.2191	0.2932	0.266	0.2252	0.3281	0.3207	0.312	0.1868	0.1877	0.1864
09:40:00	30.60	1.8984	1.8598	1.8822	0.2265	0.2185	0.2224	0.297	0.3155	0.34	0.193	0.1938	0.1961	0.1951	0.192	0.1926	0.1957	0.1957	0.1957	0.216	0.203	0.2093	0.2957	0.2884	0.314	0.4182	0.4015	0.3969	0.3125	0.3048	0.3183	0.189	0.1906	0.1882	0.2052	0.2025	0.2066	0.2365	0.2228	0.2203	0.2966	0.2696	0.2264	0.3322	0.3245	0.3155	0.1868	0.1883	0.187
10:00:00	30.60	1.9021	1.8629	1.885	0.2276	0.2197	0.2236	0.2999	0.3192	0.3442	0.1941	0.1944	0.1967	0.1955	0.1925	0.1928	0.1962	0.1961	0.1963	0.2171	0.2039	0.2103	0.2995	0.292	0.3182	0.4225	0.4054	0.4008	0.3154	0.3076	0.3214	0.1895	0.1906	0.1887	0.2062	0.2036	0.2078	0.2378	0.2238	0.2212	0.3	0.2736	0.2278	0.3363	0.3286	0.3192	0.1875	0.1889	0.1877
10:20:00	30.60	1.903	1.8655	1.8859	0.2288	0.2206	0.2245	0.3031	0.3226	0.3488	0.1944	0.1951	0.1974	0.1959	0.1931	0.1931	0.1968	0.1967	0.1969	0.2183	0.2047	0.2111	0.3032	0.2954	0.3227	0.4267	0.4096	0.4047	0.3186	0.3108	0.3248	0.1903	0.1911	0.1893	0.2072	0.2047	0.209	0.2391	0.2248	0.2223	0.3034	0.2771	0.2292	0.3406	0.3328	0.3232	0.188	0.1896	0.1882
10:40:00	30.60	1.9076	1.8698	1.8901	0.2302	0.2218	0.2264	0.3062	0.3261	0.3529	0.1951	0.1958	0.1981	0.1965	0.1937	0.194	0.1975	0.1975	0.1977	0.2197	0.2058	0.2123	0.3071	0.2992	0.3272	0.4311	0.4135	0.4087	0.3215	0.3139	0.3281	0.1909	0.1919	0.19	0.2084	0.2059	0.2101	0.2404	0.2259	0.2234	0.3069	0.2813	0.2305	0.3447	0.3367	0.327	0.1886	0.1902	0.1889
11:00:00	30.60	1.9105	1.8723	1.8941	0.2314	0.223	0.2271	0.3096	0.33	0.3575	0.1959	0.1965	0.1991	0.1972	0.194	0.1943	0.1982	0.1982	0.1984	0.221	0.2068	0.2133	0.311	0.3029	0.3317	0.4353	0.4178	0.4127	0.3248	0.3169	0.3314	0.1915	0.1925	0.1906	0.2096	0.2069	0.2114	0.2417	0.227	0.2243	0.3104	0.2849	0.2319	0.349	0.3409	0.3304	0.1891	0.1909	0.1895
11:20:00	30.60	1.9129	1.8742	1.8956	0.2327	0.2242	0.2284	0.3124	0.3333	0.3616	0.1968	0.1971	0.1998	0.1977	0.1949	0.1949	0.1988	0.1988	0.1989	0.2223	0.2079	0.2144	0.315	0.3066	0.3361	0.4397	0.4219	0.4167	0.3278	0.32	0.3348	0.1922	0.1936	0.1911	0.2108	0.2081	0.2127	0.2431	0.2281	0.2254	0.3138	0.2883	0.2332	0.3531	0.3451	0.334	0.1897	0.1915	0.1901
11:40:00	30.60	1.9174	1.8784	1.9005	0.2339	0.2252	0.2295	0.3155	0.337	0.3663	0.1974	0.1979	0.2017	0.1981	0.1952	0.1955	0.1995	0.1995	0.1997	0.2235	0.2088	0.2155	0.3188	0.3103	0.3406	0.444	0.4261	0.4208	0.331	0.3231	0.3381	0.1928	0.1939	0.1918	0.2119	0.2093	0.2139	0.2443	0.2292	0.2264	0.3172	0.2922	0.2346	0.3572	0.3492	0.3378	0.1903	0.1921	0.1908
12:00:00	30.60	1.9197	1.881	1.9021	0.2353	0.2263	0.2307	0.3187	0.3405	0.3705	0.1978	0.1986	0.2014	0.1988	0.1956	0.196	0.2001	0.2002	0.2003	0.2248	0.2098	0.2164	0.3227	0.3139	0.3452	0.4484	0.4302	0.4247	0.3343	0.3261	0.3416	0.1935	0.1945	0.1925	0.2132	0.2104	0.2151	0.2455	0.2304	0.2277	0.3207	0.2958	0.2361	0.3616	0.3533	0.3418	0.1909	0.1927	0.1916
12:20:00	30.60	1.922	1.8833	1.9058	0.2366	0.2276	0.2318	0.3217	0.3442	0.3751	0.1986	0.1992	0.202	0.1992	0.1961	0.1964	0.2008	0.2009	0.2009	0.226	0.2107	0.2174	0.3265	0.3176	0.3496	0.4526	0.4343	0.4288	0.3371	0.3292	0.3447	0.194	0.1951	0.1931	0.2141	0.2115	0.2163	0.2471	0.2316	0.2286	0.3245	0.2996	0.238	0.3659	0.3575	0.3455	0.1915	0.1936	0.192
12:40:00	30.60	1.9237	1.8844	1.9066	0.2378	0.2287	0.2329	0.3248	0.3477	0.3795	0.199	0.1999	0.2027	0.1999	0.1967	0.197	0.2015	0.2015	0.2015	0.2274	0.2117	0.2185	0.3301	0.3212	0.3541	0.4571	0.4385	0.4329	0.3403	0.332	0.348	0.1947	0.1958	0.1937	0.2154	0.2126	0.2174	0.2482	0.233	0.2296	0.3278	0.3032	0.2391	0.3701	0.3616	0.3497	0.1921	0.1942	0.1928
13:00:00	30.60	1.9275	1.8889	1.9115	0.2391	0.2299	0.2343	0.3281	0.3514	0.3839	0.2	0.2007	0.2036	0.2005	0.1973	0.1976	0.2022	0.2024	0.2024	0.2288	0.2128	0.2196	0.3342	0.325	0.3589	0.4613	0.4427	0.437	0.3438	0.3353	0.3515	0.1953	0.1963	0.1943	0.2166	0.2139	0.2188	0.2497	0.2337	0.231	0.3313	0.3067	0.2402	0.3745	0.3657	0.3532	0.1927	0.1949	0.1932
13:20:00	30.60	1.9283	1.8903	1.9132	0.2402	0.231	0.2359	0.3309	0.3548	0.3884	0.2006	0.2013	0.2041	0.2011	0.1979	0.1982	0.203	0.2031	0.2029	0.23	0.2139	0.2207	0.3383	0.329	0.3635	0.4658	0.4469	0.4411	0.3469	0.3383	0.355	0.1959	0.1969	0.1948	0.2176	0.2149	0.22	0.251	0.235	0.2318	0.3349	0.3104	0.2415	0.3786	0.3699	0.357	0.1933	0.1958	0.1939
13:40:00	30.60	1.9328	1.8936	1.9156	0.2416	0.2323	0.2365	0.3342	0.3586	0.3929	0.2012	0.2021	0.205	0.2015	0.1985	0.1986	0.2034	0.2037	0.2039	0.2311	0.2148	0.2217	0.3421	0.3326	0.368	0.4702	0.4511	0.4452	0.3499	0.3415	0.3587	0.1965	0.1976	0.1956	0.2189	0.2161	0.2212	0.2522	0.2361	0.2331	0.3386	0.3141	0.243	0.383	0.3742	0.3609	0.1939	0.1963	0.1946
14:00:00	30.60	1.9342	1.8961	1.9167	0.243	0.2335	0.2379	0.3373	0.3624	0.3977	0.2019	0.2027	0.2058	0.202	0.1989	0.1992	0.2042	0.2043	0.2044	0.2325	0.2159	0.2226	0.346	0.3363	0.3725	0.4745	0.4553	0.4492	0.3534	0.3448	0.3621	0.1971	0.1982	0.196	0.22	0.2172	0.2224	0.2536	0.2374	0.234	0.3418	0.3177	0.2443	0.3874	0.3784	0.3646	0.1943	0.1967	0.195
14:20:00	30.60	1.9357	1.8972	1.919	0.2442	0.2347	0.2391	0.3407	0.366	0.4022	0.2025	0.2034	0.2066	0.2026	0.1995	0.1996	0.2048	0.2051	0.2051	0.2339	0.2169	0.2266	0.35	0.3404	0.3775	0.4791	0.4596	0.4534	0.3564	0.3478	0.3653	0.1978	0.1989	0.1967	0.2212	0.2185	0.2236	0.2549	0.2384	0.2351	0.3456	0.3213	0.2458	0.3917	0.3826	0.3685	0.195	0.1974	0.1958
14:40:00	30.60	1.9382	1.8999	1.9212	0.2457	0.2358	0.2403	0.3438	0.3699	0.4067	0.2033	0.2042	0.2079	0.2033	0.2001	0.2002	0.2056	0.2059	0.2057	0.2352	0.2179	0.2248	0.354	0.344	0.3816	0.4834	0.4639	0.4576	0.3598	0.3508	0.3688	0.1984	0.1996	0.1976	0.2224	0.2195	0.225	0.2561	0.2394	0.2362	0.349	0.3249	0.2471	0.3961	0.3868	0.3724	0.1956	0.198	0.1964
15:00:00	30.60	1.9426	1.9034	1.9242	0.2468	0.237	0.2415	0.347	0.3732	0.4113	0.2043	0.2049	0.2083	0.2039	0.2008	0.2008	0.2063	0.2066	0.2065	0.2366	0.219	0.2259	0.3582	0.348	0.3864	0.4879	0.4682	0.4618	0.3629	0.354	0.3722	0.1992	0.2003	0.1983	0.2234	0.2208	0.2263	0.2577	0.2405	0.2373	0.3527	0.3285	0.2485	0.4004	0.3912	0.3764	0.1965	0.1986	0.197
Sample
DA412 per min		0.0186267	0.0189333	0.0188133	0.00364	0.00325333	0.00332667	0.00888667	0.0103533	0.0125467	0.00193333	0.00196667	0.00218	0.00158571	0.00152667	0.00149333	0.00184667	0.00189333	0.0019	0.00370667	0.00277333	0.00284667	0.01074	0.0101533	0.01256	0.0124	0.01164	0.0113467	0.00881333	0.00854667	0.00935333	0.00166667	0.00171333	0.00170667	0.0031	0.0031	0.0034	0.0037	0.00286667	0.00298	0.00965	0.00902667	0.00382667	0.0113	0.0114667	0.01046	0.00165	0.00166	0.00172667
Activity (µmol/min/ml)		1-1:400 CS standard			09-Q20 444 cortex			17-Q111 449 heart			25-Q20 434 liver			02-Q20 430 liver			10-Q111 448 liver			18-Q111 449 cortex			26-Q20 434 heart			03-Q20 430 heart			11-Q111 448 heart			19-Q20 (431) liver			27-Q20 434 cortex			04-Q20 430 cortex			12-Q111 448 cortex			20-Q20 (431) heart			28-Q111 452 liver
[truncated: 48 more columns]

## Sheet: Set1 analysis
Sample	DA412 per min	Activity (µmol/min/ml)	Mean Act (µmol/min/ml)	sd/mean	Protein	Specific CS activity				not necessary				sample	conc
				(%)	mg/ml	mmol/min/mgTISSUE		relative to standard		relative to mean (Q20 brain)			liver	10µl	1mg/ml
1-1:400 CS standard	0.0186267	0.16113	0.162553	0.822391	2	0.0812764		100		422.87			heart	10µl	0.75mg/ml
	0.0189333	0.163783											cortex	10µl	1mg/ml
	0.0188133	0.162745											Msol	15µl	1mg/ml
09-Q20 444 cortex	0.00364	0.0314879	0.0294694	6.02854	1	0.0294694		36.2583		153.326
	0.00325333	0.028143
	0.00332667	0.0287774
17-Q111 449 heart	0.00888667	0.0768743	0.0916571	17.3845	0.75	0.122209		150.363		635.839
	0.0103533	0.0895617
	0.0125467	0.108535
02-Q20 430 liver	0.00158571	0.0137173	0.0132806	3.04729	1	0.0132806		16.34		69.0972
	0.00152667	0.0132065
	0.00149333	0.0129181
10-Q111 448 liver	0.00184667	0.0159746	0.016263	1.54571	1	0.016263		20.0095		84.6141
	0.00189333	0.0163783
	0.0019	0.016436
18-Q111 449 cortex	0.00370667	0.0320646	0.0268935	16.6937	1	0.0268935		33.0889		139.923
	0.00277333	0.0239908
	0.00284667	0.0246251
26-Q20 434 heart	0.01074	0.0929066	0.0964629	11.2536	0.75	0.128617		158.247		669.178
	0.0101533	0.0878316
	0.01256	0.108651
03-Q20 430 heart	0.0124	0.107266	0.102038	4.60871	0.75	0.13605		167.392		707.851
	0.01164	0.100692
	0.0113467	0.0981546
11-Q111 448 heart	0.00881333	0.0762399	0.0770281	4.61544	0.75	0.102704		126.364		534.356
	0.00854667	0.0739331
	0.00935333	0.0809112
27-Q20 434 cortex	0.0031	0.0268166	0.0276817	5.41266	1	0.0276817		34.0587		144.024
	0.0031	0.0268166
	0.0034	0.0294118
04-Q20 430 cortex	0.0037	0.0320069	0.0275279	14.2031	1	0.0275279		33.8694		143.224
	0.00286667	0.0247982
	0.00298	0.0257785
12-Q111 448 cortex	0.00965	0.0834775	0.0648885	42.6255	1	0.0648885		79.8368		337.606
	0.00902667	0.0780854
	0.00382667	0.0331027
28-Q111 452 liver	0.00165	0.0142734	0.0145233	2.48246	1	0.0145233		17.869		75.5626
	0.00166	0.0143599
	0.00172667	0.0149366
05-Q111 446 liver	0.00194667	0.0168397	0.0162438	3.29878	1	0.0162438		19.9858		84.5141
	0.00182667	0.0158016
	0.00186	0.01609
13-Q20 447 liver	0.0081	0.0700692	0.0422612	58.1454	1	0.0422612		51.9969		219.88
	0.00384286	0.0332427
	0.00271333	0.0234717
29-Q111 452 heart	0.00951333	0.0822953	0.0805075	3.24571	0.75	0.107343		132.072		558.493
	0.00896	0.0775087
	0.00944667	0.0817186
14-Q20 447 heart	0.0107933	0.0933679	0.113452	31.7683	0.75	0.151269		186.116		787.031
	0.0106267	0.0919262
	0.017925	0.155061
22-Q111 451 liver	0.00194	0.016782	0.0167051	1.43728	1	0.0167051		20.5535		86.9145
	0.00195333	0.0168973
	0.0019	0.016436
30-Q111 452 cortex	0.00347333	0.0300461	0.0295848	2.87152	1	0.0295848		36.4002		153.926
	0.00330667	0.0286044
	0.00348	0.0301038
07-Q20 444 liver	0.00172667	0.0149366	0.013341	10.4673	1	0.013341		16.4144		69.4116
	0.00147333	0.0127451
	0.00142667	0.0123414
15-Q20 447 cortex	0.00343333	0.0297001	0.0306421	5.8202	1	0.0306421		37.701		159.427
	0.00378	0.032699
	0.00341333	0.0295271
23-Q111 451 heart	0.01188	0.102768	0.146387	48.9372	0.75	0.195183		240.147		1015.51
	0.02648	0.229066
	0.0124071	0.107328
31-Q20 452 liver	0.00185333	0.0160323	0.0169742	6.88223	1	0.0169742		20.8846		88.3147
	0.00211333	0.0182814
	0.00192	0.016609
08-Q20 444 heart	0.01894	0.163841	0.139652	15.1351	0.75	0.186203		229.099		968.79
	0.0150714	0.130376
	0.01442	0.12474
16-Q111 449 liver	0.00189333	0.0163783	0.015917	2.51022	1	0.015917		19.5837		82.8138
	0.00181333	0.0156863
	0.00181333	0.0156863
24-Q111 451 cortex	0.00356	0.0307958	0.038168	38.8066	1	0.038168		46.9607		198.583
	0.00329333	0.028489
	0.00638333	0.0552191
32-Q20 452 heart	0.0102133	0.0883506	0.0871396	1.49897	0.75	0.116186		142.952		604.501
	0.00991333	0.0857555
	0.0100933	0.0873126
1-1:400 CS standard	100
1-1:400 CS standard	100
Cortex Q20		Cortex Q111		liver Q20		liver Q111		Msol Q20		Msol Q111		heart Q20		heart Q111
04-Q20 430 cortex	33.8694	12-Q111 448 cortex	79.8368	02-Q20 430 liver	16.34	05-Q111 446 liver	19.9858	50-Q20 430 Msol	0	51-Q111 448 Msol	0	03-Q20 430 heart	167.392	11-Q111 448 heart	126.364
09-Q20 444 cortex	36.2583	18-Q111 449 cortex	33.0889	07-Q20 444 liver	16.4144	10-Q111 448 liver	20.0095	52-Q20 444 Msol	0	53-Q111 449 Msol	0	08-Q20 444 heart	229.099	17-Q111 449 heart	150.363
15-Q20 447 cortex	37.701	24-Q111 451 cortex	46.9607	13-Q20 447 liver	51.9969	16-Q111 449 liver	19.5837	54-Q20 447 Msol	0	55-Q111 451 Msol	0	14-Q20 447 heart	186.116	23-Q111 451 heart	240.147
27-Q20 434 cortex	34.0587	30-Q111 452 cortex	36.4002	31-Q20 452 liver	20.8846	22-Q111 451 liver	20.5535	58-Q20 434 Msol	0	57-Q111 452 Msol	0	26-Q20 434 heart	158.247	29-Q111 452 heart	132.072
33-Q20 452 cortex	0	36-Q111 453 cortex	0	37-Q20 453 liver	0	28-Q111 452 liver	17.869	60-Q20 452 Msol	0	59-Q111 453 Msol	0	32-Q20 452 heart	142.952	35-Q111 453 heart	0
39-Q20 453 cortex	0					34-Q111 453 liver	0	62-Q20 453 Msol	0			38-Q20 453 heart	0
	23.6479		39.2573		21.1272		16.3336		0		0		147.301		129.789
CS data
normalized values after normalizing to plate, normalized to mean cortex 20
Cortex Q20		Cortex Q111		liver Q20		liver Q111		Msol Q20		Msol Q111		heart Q20		heart Q111
04-Q20 430 cortex	143.224	12-Q111 448 cortex	337.606	02-Q20 430 liver	69.0972	05-Q111 446 liver	84.5141	50-Q20 430 Msol	0	51-Q111 448 Msol	0	03-Q20 430 heart	707.851	11-Q111 448 heart	534.356
09-Q20 444 cortex	153.326	18-Q111 449 cortex	139.923	07-Q20 444 liver	69.4116	10-Q111 448 liver	84.6141	52-Q20 444 Msol	0	53-Q111 449 Msol	0	08-Q20 444 heart	968.79	17-Q111 449 heart	635.839
15-Q20 447 cortex	159.427	24-Q111 451 cortex	198.583	13-Q20 447 liver	219.88	16-Q111 449 liver	82.8138	54-Q20 447 Msol	0	55-Q111 451 Msol	0	14-Q20 447 heart	787.031	23-Q111 451 heart	1015.51
27-Q20 434 cortex	144.024	30-Q111 452 cortex	153.926	31-Q20 452 liver	88.3147	22-Q111 451 liver	86.9145	58-Q20 434 Msol	0	57-Q111 452 Msol	0	26-Q20 434 heart	669.178	29-Q111 452 heart	558.493
33-Q20 452 cortex	0	36-Q111 453 cortex	0	37-Q20 453 liver	0	28-Q111 452 liver	75.5626	60-Q20 452 Msol	0	59-Q111 453 Msol	0	32-Q20 452 heart	604.501	35-Q111 453 heart	0
39-Q20 453 cortex	0					34-Q111 453 liver	0	62-Q20 453 Msol	0			38-Q20 453 heart	0
	100		166.008		89.3406		69.0698		0		0		622.892		548.84
mtDNA copy number normalized to mean of Q20brain puregene
Cortex Q20		Cortex Q111		liver Q20		liver Q111		Msol Q20		Msol Q111		heart Q20		heart Q111
04-Q20 430 cortex	64.1943	12-Q111 448 cortex	65.5127	02-Q20 430 liver	63.17	05-Q111 446 liver	68.8007	50-Q20 430 Msol	124.472	51-Q111 448 Msol	137.943	03-Q20 430 heart	213.559	11-Q111 448 heart	308.896
09-Q20 444 cortex	94.4964	18-Q111 449 cortex	80.2143	07-Q20 444 liver	56.0236	10-Q111 448 liver	96.7789	52-Q20 444 Msol	174.607	53-Q111 449 Msol	208.076	08-Q20 444 heart	268.871	17-Q111 449 heart	232.53
15-Q20 447 cortex	93.4973	24-Q111 451 cortex	86.2215	13-Q20 447 liver	66.9103	16-Q111 449 liver	92.5354	54-Q20 447 Msol	178.728	55-Q111 451 Msol	92.5055	14-Q20 447 heart	280.318	23-Q111 451 heart	194.219
27-Q20 434 cortex	108.333	30-Q111 452 cortex	64.2712	31-Q20 452 liver	92.5695	22-Q111 451 liver	88.1433	58-Q20 434 Msol	129.717	57-Q111 452 Msol	141.732	26-Q20 434 heart	312.759	29-Q111 452 heart	180.801
33-Q20 452 cortex	153.183	36-Q111 453 cortex	61.385	37-Q20 453 liver	85.9996	28-Q111 452 liver	73.4335	60-Q20 452 Msol	151.182	59-Q111 453 Msol	129.655	32-Q20 452 heart	255.55	35-Q111 453 heart	216.677
39-Q20 453 cortex	86.2957					34-Q111 453 liver	89.435	62-Q20 453 Msol	167.892			38-Q20 453 heart	292.161
	100		71.5209		72.9346		84.8545		154.433		141.983		270.536		226.625
					Q	tissue	smaple	mtDNA copy number	CS1	CS2	CS3
					20	ctx	04-Q20 430 cortex	94.4964	39.3803	30.5109	31.7171
					20	ctx	09-Q20 444 cortex	93.4973	38.7417	34.6263	35.4068
					20	ctx	15-Q20 447 cortex	108.333	36.5421	40.2318	36.3292
					20	ctx	27-Q20 434 cortex	86.2957	32.9943	32.9943	36.1873
					20	ctx	33-Q20 452 cortex	0	19.353	18.2964	18.1296
					20	ctx	39-Q20 453 cortex	0	29.1964	26.249	28.4178
					111	ctx	12-Q111 448 cortex	86.2215	102.708	96.0738	40.7285
					111	ctx	18-Q111 449 cortex	64.2712	39.4513	29.5175	30.298
					111	ctx	24-Q111 451 cortex	61.385	37.8903	35.052	67.9399
					111	ctx	30-Q111 452 cortex	0	36.9678	35.1939	37.0388
					111	ctx	36-Q111 453 cortex	0	26.4158	22.9122	22.3005
					20	liver	02-Q20 430 liver	56.0236	16.8773	16.2488	15.894
					20	liver	07-Q20 444 liver	66.9103	18.3775	15.6812	15.1845
					20	liver	13-Q20 447 liver	92.5695	86.211	40.9008	28.8789
					20	liver	0	0	19.7256	22.4929	20.4352
					20	liver	0	0	12.1791	11.6786	12.2347
					111	liver	05-Q111 446 liver	96.7789	20.719	19.4418	19.7966
					111	liver	10-Q111 448 liver	92.5354	19.6547	20.1514	20.2223
					111	liver	16-Q111 449 liver	88.1433	20.1514	19.2999	19.2999
					111	liver	22-Q111 451 liver	73.4335	20.6481	20.79	20.2223
					111	liver	28-Q111 452 liver	89.435	17.5615	17.6679	18.3775
					111	liver	34-Q111 453 liver	0	13.7918	13.2913	12.9576
					20	Msol	50-Q20 430 Msol	174.607	26.9905	34.4001	35.7401
					20	Msol	52-Q20 444 Msol	178.728	69.404	67.6244	61.952
					20	Msol	54-Q20 447 Msol	129.717	55.9088	44.3785	45.602
					20	Msol	58-Q20 434 Msol	167.892	36.9636	30.4755	33.2932
					20	Msol	60-Q20 452 Msol	0	146.061	42.8214	45.12
					20	Msol	62-Q20 453 Msol	0	26.5085	29.4374	28.6217
					111	Msol	51-Q111 448 Msol	208.076	51.9789	42.3023	48.9387
					111	Msol	53-Q111 449 Msol	92.5055	34.183	35.2952	32.9966
					111	Msol	55-Q111 451 Msol	141.732	41.7833	36.8894	38.5207
					111	Msol	57-Q111 452 Msol	129.655	39.1881	48.1602	36.9636
					111	Msol	59-Q111 453 Msol	0	26.1748	27.5095	28.9925
					20	heart	03-Q20 430 heart	268.871	175.97	165.184	161.022
					20	heart	08-Q20 444 heart	280.318	268.78	213.88	204.636
					20	heart	14-Q20 447 heart	312.759	153.169	150.804	254.376
					20	heart	26-Q20 434 heart	292.161	152.412	144.087	178.24
					20	heart	32-Q20 452 heart	0	144.939	140.681	143.236
					20	heart	38-Q20 453 heart	0	48.0489	46.7884	47.1591
					111	heart	11-Q111 448 heart	232.53	125.071	121.287	132.734
					111	heart	17-Q111 449 heart	194.219	126.112	146.925	178.051
					111	heart	23-Q111 451 heart	180.801	168.59	375.781	176.071
					111	heart	29-Q111 452 heart	216.677	135.005	127.152	134.059
					111	heart	35-Q111 453 heart	0	103.216	96.9135	98.4707

## Sheet: Set2 data
00:00:00	30.60	1.3778	1.3389	1.3414	0.2303	0.2274	0.2285	0.2316	0.234	0.2363	0.1888	0.1944	0.1902	0.1966	0.195	0.1945	0.1835	0.1854	0.1814	0.1867	0.1843	0.1873	0.1941	0.1912	0.1913	0.1895	0.187	0.1856	0.2711	0.2654	0.2667	0.1918	0.1962	0.1991	0.1835	0.1822	0.1839	0.2604	0.2503	0.2572	0.194	0.1919	0.1945	0.2075	0.2065	0.2102	0.1834	0.1823	0.1854
00:20:00	30.60	1.4051	1.3585	1.36	0.2321	0.2302	0.2306	0.2357	0.2404	0.2382	0.191	0.1965	0.1934	0.198	0.1953	0.1951	0.1838	0.1852	0.1817	0.1875	0.1852	0.188	0.1931	0.1929	0.1939	0.1911	0.1875	0.1859	0.2789	0.2681	0.2691	0.1935	0.1986	0.1994	0.1849	0.1834	0.1853	0.2647	0.2526	0.26	0.1946	0.1928	0.1948	0.2108	0.2087	0.2133	0.1848	0.1833	0.1865
00:40:00	30.60	1.4239	1.3806	1.3816	0.2342	0.232	0.2327	0.2392	0.2421	0.2414	0.1931	0.1969	0.1952	0.198	0.1962	0.1955	0.1841	0.1854	0.1822	0.1885	0.1859	0.1887	0.1956	0.1944	0.1952	0.1906	0.1879	0.1862	0.2806	0.2701	0.2728	0.1945	0.1991	0.1998	0.1863	0.1846	0.1868	0.2669	0.2555	0.2629	0.1956	0.1938	0.1957	0.2163	0.2109	0.2152	0.1862	0.1847	0.1874
01:00:00	30.60	1.4432	1.3988	1.3974	0.2362	0.2343	0.2347	0.2416	0.2451	0.2455	0.1947	0.1998	0.1967	0.1987	0.1967	0.1962	0.1846	0.1859	0.1826	0.1893	0.1867	0.1894	0.1974	0.1962	0.1971	0.1908	0.1885	0.1867	0.2839	0.2736	0.2761	0.1963	0.1999	0.2014	0.188	0.1862	0.1884	0.269	0.2577	0.265	0.1962	0.1945	0.1963	0.2183	0.2129	0.2177	0.1875	0.1857	0.1888
01:20:00	30.60	1.4631	1.4185	1.417	0.2385	0.2366	0.2372	0.2462	0.2488	0.2485	0.1983	0.2022	0.1986	0.1992	0.1973	0.1967	0.1848	0.1862	0.1828	0.1901	0.1876	0.1903	0.1992	0.1981	0.1992	0.1915	0.1886	0.187	0.2888	0.2765	0.2794	0.1971	0.2013	0.2028	0.1895	0.1876	0.1899	0.2717	0.2601	0.2672	0.197	0.1953	0.1974	0.2197	0.215	0.2201	0.189	0.1868	0.1898
01:40:00	30.60	1.4792	1.4376	1.4349	0.2409	0.2392	0.2394	0.2504	0.2526	0.2516	0.1987	0.2038	0.2004	0.2001	0.1981	0.1974	0.1854	0.1867	0.1834	0.1912	0.1884	0.1912	0.2025	0.2006	0.201	0.1919	0.1893	0.1878	0.2914	0.28	0.2833	0.1982	0.2027	0.2045	0.1914	0.189	0.1916	0.2744	0.2628	0.2704	0.198	0.1961	0.1982	0.2233	0.2173	0.2223	0.1901	0.1878	0.191
02:00:00	30.60	1.4968	1.4567	1.4538	0.2431	0.2415	0.2415	0.2548	0.2572	0.2553	0.2005	0.206	0.2027	0.2008	0.1988	0.1981	0.1859	0.1872	0.184	0.192	0.1894	0.1922	0.2055	0.2029	0.2027	0.1924	0.1897	0.1881	0.296	0.2837	0.2868	0.1996	0.2042	0.2062	0.1935	0.1906	0.1932	0.2773	0.2653	0.2726	0.1988	0.1969	0.1987	0.2258	0.2192	0.2254	0.1908	0.1891	0.1925
02:20:00	30.60	1.5139	1.4736	1.4711	0.2456	0.244	0.2441	0.2581	0.2615	0.2592	0.2026	0.2085	0.2049	0.2016	0.1993	0.1988	0.1862	0.1877	0.1844	0.1929	0.1904	0.1931	0.2078	0.2054	0.2041	0.193	0.1902	0.1886	0.301	0.2874	0.2905	0.2011	0.2058	0.2078	0.1955	0.1921	0.195	0.2801	0.268	0.2752	0.1996	0.1977	0.1997	0.2282	0.2215	0.2283	0.1927	0.1908	0.1939
02:40:00	30.60	1.5295	1.4895	1.4863	0.248	0.2462	0.2465	0.2618	0.2657	0.2631	0.2047	0.211	0.2068	0.2023	0.2002	0.1993	0.1869	0.1883	0.1847	0.1938	0.1914	0.1939	0.2102	0.2077	0.2058	0.1936	0.1906	0.1891	0.3052	0.2911	0.2947	0.2024	0.2075	0.2095	0.1977	0.1972	0.1971	0.2831	0.2708	0.278	0.2007	0.1987	0.2006	0.2314	0.2238	0.2312	0.1937	0.1922	0.1957
03:00:00	30.60	1.5431	1.5052	1.5002	0.2506	0.2484	0.2487	0.2655	0.2706	0.2667	0.2069	0.2128	0.2092	0.203	0.2006	0.2001	0.1873	0.1886	0.1851	0.1946	0.1923	0.195	0.2104	0.2107	0.2079	0.1941	0.1912	0.1895	0.3101	0.295	0.2981	0.2037	0.2092	0.2113	0.1994	0.1955	0.1984	0.286	0.2735	0.2806	0.2016	0.201	0.2015	0.2344	0.2259	0.234	0.1951	0.1936	0.1972
03:20:00	30.60	1.558	1.5187	1.5131	0.2528	0.2512	0.2508	0.2694	0.2733	0.2703	0.2091	0.2149	0.2113	0.2037	0.2014	0.2008	0.1877	0.1891	0.1857	0.1954	0.1932	0.1958	0.2128	0.2135	0.2097	0.1945	0.1917	0.1901	0.315	0.2993	0.3021	0.2056	0.2112	0.2132	0.2012	0.1969	0.2002	0.2888	0.2762	0.2834	0.2025	0.2005	0.2024	0.2376	0.2281	0.2373	0.1966	0.1949	0.1989
03:40:00	30.60	1.571	1.5317	1.5259	0.2549	0.2528	0.2534	0.2728	0.2772	0.274	0.2112	0.2181	0.2139	0.2045	0.2021	0.2016	0.1883	0.1897	0.1861	0.1966	0.1943	0.1969	0.2147	0.2164	0.2117	0.1951	0.1925	0.1908	0.3198	0.3033	0.3061	0.2069	0.2129	0.2153	0.2034	0.1985	0.2022	0.2918	0.279	0.2863	0.2035	0.2015	0.2034	0.2403	0.2304	0.24	0.1979	0.1963	0.2005
04:00:00	30.60	1.5839	1.5449	1.5386	0.2572	0.2552	0.2558	0.2766	0.2814	0.2778	0.2135	0.2198	0.2158	0.2053	0.2028	0.2021	0.1887	0.1901	0.1866	0.1976	0.195	0.1978	0.2167	0.2194	0.2138	0.1955	0.1928	0.191	0.325	0.3073	0.31	0.2082	0.2149	0.2176	0.2052	0.2002	0.204	0.2947	0.2818	0.2893	0.2045	0.2025	0.2044	0.2434	0.233	0.2431	0.1994	0.1979	0.2021
04:20:00	30.60	1.595	1.557	1.5498	0.2597	0.2575	0.2578	0.2805	0.2855	0.2816	0.2159	0.2222	0.2181	0.2059	0.2033	0.2028	0.1892	0.1904	0.187	0.1983	0.1959	0.1985	0.219	0.2223	0.2156	0.196	0.1932	0.1915	0.3298	0.3114	0.3139	0.2097	0.2166	0.2193	0.2073	0.2018	0.2058	0.2979	0.2846	0.2919	0.2055	0.2033	0.2053	0.2468	0.2355	0.246	0.201	0.1994	0.2038
04:40:00	30.60	1.6063	1.568	1.5601	0.2621	0.26	0.2601	0.2843	0.2896	0.2855	0.2178	0.2248	0.2205	0.2069	0.2042	0.2037	0.1897	0.1911	0.1877	0.1995	0.1971	0.1997	0.2215	0.2252	0.2179	0.1965	0.1937	0.192	0.3344	0.3157	0.3183	0.2111	0.2184	0.2215	0.2096	0.2037	0.2077	0.3008	0.2874	0.2948	0.2063	0.2042	0.2063	0.2497	0.2375	0.2487	0.2024	0.2009	0.2057
05:00:00	30.60	1.6179	1.5791	1.5705	0.2645	0.2623	0.2624	0.2882	0.2942	0.2893	0.2201	0.2271	0.2224	0.2073	0.205	0.2043	0.1899	0.1913	0.1878	0.2003	0.1979	0.2008	0.2238	0.2281	0.2199	0.1969	0.194	0.1925	0.3387	0.3196	0.3219	0.2125	0.2202	0.2237	0.2119	0.2053	0.2096	0.3037	0.2902	0.2976	0.2073	0.2052	0.2074	0.2527	0.2399	0.2516	0.2038	0.2023	0.207
05:20:00	30.60	1.6257	1.5892	1.5804	0.2668	0.2646	0.2647	0.2919	0.3003	0.2932	0.2225	0.2298	0.2249	0.2081	0.2057	0.205	0.1905	0.1918	0.1884	0.2014	0.1989	0.2015	0.2262	0.2319	0.2229	0.1976	0.1947	0.193	0.3435	0.3239	0.3261	0.2142	0.2224	0.2259	0.2145	0.2071	0.2115	0.3067	0.2929	0.3006	0.2084	0.2061	0.2082	0.256	0.2424	0.2543	0.2054	0.2041	0.2088
05:40:00	30.60	1.6342	1.5978	1.5884	0.2691	0.2669	0.2672	0.2965	0.3024	0.2973	0.2249	0.2323	0.2274	0.209	0.2064	0.2057	0.1909	0.1923	0.189	0.2024	0.2	0.2028	0.2283	0.2342	0.2249	0.1982	0.1952	0.1936	0.348	0.3282	0.3302	0.2158	0.2246	0.2283	0.2167	0.2091	0.2136	0.3096	0.2959	0.3033	0.2093	0.2071	0.2092	0.2588	0.2449	0.257	0.2068	0.2057	0.2105
06:00:00	30.60	1.643	1.607	1.5976	0.2716	0.2694	0.2696	0.3	0.3064	0.3015	0.2275	0.2351	0.2296	0.2097	0.2071	0.2066	0.1914	0.1928	0.1893	0.2034	0.2009	0.2037	0.2312	0.2374	0.2267	0.1988	0.1957	0.1941	0.3528	0.3323	0.3341	0.2174	0.2266	0.2307	0.219	0.2107	0.2154	0.3128	0.2988	0.3062	0.2103	0.2081	0.2103	0.2617	0.2475	0.2598	0.2083	0.2073	0.2122
06:20:00	30.60	1.6504	1.6145	1.6056	0.2741	0.2719	0.2719	0.3043	0.3105	0.3054	0.2297	0.2378	0.2322	0.2105	0.2078	0.2073	0.1919	0.1931	0.1899	0.2045	0.202	0.2047	0.2332	0.2404	0.2287	0.1993	0.1963	0.1946	0.3574	0.3364	0.3383	0.219	0.2288	0.2329	0.2212	0.2125	0.2175	0.3159	0.3015	0.3092	0.2114	0.2091	0.2112	0.2648	0.2503	0.2634	0.2098	0.2089	0.2138
06:40:00	30.60	1.6592	1.623	1.6124	0.2767	0.2743	0.2745	0.3085	0.3146	0.3096	0.2323	0.2405	0.2345	0.2111	0.2085	0.2078	0.1922	0.1936	0.1901	0.2053	0.2029	0.2057	0.2353	0.2435	0.2307	0.1998	0.1968	0.195	0.3622	0.3406	0.3427	0.2207	0.2308	0.2352	0.2235	0.2144	0.2195	0.319	0.3046	0.3121	0.2125	0.21	0.2123	0.2677	0.2526	0.2656	0.2113	0.2107	0.2157
07:00:00	30.60	1.6647	1.6295	1.6178	0.2789	0.2767	0.2767	0.3124	0.3191	0.3133	0.2346	0.2431	0.2368	0.212	0.2093	0.2087	0.1929	0.1942	0.1909	0.2065	0.2041	0.2067	0.2378	0.2466	0.233	0.2005	0.1975	0.1957	0.3672	0.3448	0.3467	0.2224	0.2331	0.2378	0.2258	0.2162	0.2217	0.322	0.3073	0.3151	0.2135	0.2111	0.2133	0.2709	0.255	0.2685	0.2129	0.2124	0.2176
07:20:00	30.60	1.6715	1.6362	1.6252	0.2815	0.2794	0.2792	0.3165	0.3232	0.3174	0.2372	0.2461	0.2393	0.2127	0.2101	0.2093	0.1934	0.1947	0.1913	0.2075	0.2051	0.2079	0.2401	0.2496	0.2358	0.201	0.198	0.1962	0.3719	0.3489	0.351	0.224	0.2352	0.2403	0.2279	0.2181	0.2236	0.3253	0.3103	0.3179	0.2144	0.2121	0.2143	0.274	0.2578	0.2714	0.2144	0.214	0.2193
07:40:00	30.60	1.6773	1.6426	1.6306	0.284	0.2816	0.2817	0.3206	0.3276	0.3216	0.2397	0.249	0.242	0.2136	0.2108	0.2101	0.1938	0.1952	0.1918	0.2086	0.2061	0.2089	0.2429	0.253	0.2383	0.2015	0.1985	0.197	0.3767	0.3533	0.3554	0.2257	0.2374	0.2427	0.23	0.2199	0.2257	0.3283	0.3133	0.3209	0.2155	0.2132	0.2153	0.2767	0.2604	0.274	0.2162	0.2158	0.2211
08:00:00	30.60	1.6814	1.6478	1.635	0.2863	0.2841	0.2841	0.3246	0.332	0.3257	0.2418	0.2514	0.2443	0.2145	0.2116	0.2109	0.1943	0.1958	0.1921	0.2096	0.2071	0.2099	0.2451	0.2562	0.2401	0.2021	0.199	0.1973	0.3817	0.3576	0.3597	0.2273	0.2396	0.2455	0.2322	0.2219	0.2277	0.3313	0.3161	0.324	0.2166	0.2142	0.2164	0.2798	0.2633	0.277	0.2177	0.2173	0.2228
08:20:00	30.60	1.6863	1.6517	1.6401	0.2891	0.2866	0.2865	0.3289	0.3364	0.3299	0.2444	0.2543	0.2467	0.215	0.2124	0.2116	0.1948	0.1961	0.1927	0.2105	0.2081	0.211	0.2473	0.2588	0.2421	0.2026	0.1996	0.1978	0.3868	0.3621	0.364	0.2291	0.242	0.248	0.2345	0.2236	0.2299	0.3345	0.3192	0.327	0.2176	0.2153	0.2175	0.2829	0.2656	0.28	0.2195	0.2193	0.2248
08:40:00	30.60	1.6909	1.6576	1.6454	0.2915	0.2894	0.2892	0.333	0.3409	0.3341	0.247	0.2573	0.2492	0.2158	0.2131	0.2122	0.1953	0.1967	0.1931	0.2116	0.2092	0.212	0.2498	0.2619	0.2446	0.2032	0.2003	0.1983	0.3917	0.3661	0.3683	0.2308	0.244	0.2506	0.2368	0.2257	0.232	0.3377	0.3221	0.33	0.2187	0.2162	0.2187	0.2862	0.2684	0.2829	0.2216	0.2211	0.2267
09:00:00	30.60	1.6945	1.6618	1.6491	0.294	0.2918	0.2916	0.3373	0.3452	0.3383	0.2494	0.2603	0.2516	0.2167	0.2139	0.213	0.1958	0.1971	0.1936	0.2128	0.2101	0.2132	0.2523	0.2652	0.2467	0.2036	0.2006	0.1988	0.397	0.3706	0.3726	0.2326	0.2462	0.253	0.2392	0.2275	0.2341	0.3409	0.3251	0.333	0.2197	0.2171	0.2197	0.2892	0.2708	0.2862	0.2228	0.2228	0.2286
09:20:00	30.60	1.6986	1.6663	1.6527	0.2964	0.2943	0.2943	0.3413	0.3497	0.3425	0.2518	0.263	0.2541	0.2175	0.2146	0.2138	0.1965	0.1977	0.194	0.2138	0.2114	0.2142	0.2548	0.2684	0.2494	0.2043	0.2011	0.1994	0.402	0.375	0.3768	0.2344	0.2484	0.2559	0.2417	0.2295	0.2363	0.344	0.3282	0.336	0.2209	0.2183	0.2208	0.2922	0.2737	0.2891	0.2251	0.2247	0.2304
09:40:00	30.60	1.7024	1.6699	1.6573	0.2994	0.2968	0.2968	0.3458	0.3546	0.3469	0.2544	0.2661	0.2565	0.2183	0.2153	0.2147	0.1969	0.1982	0.1947	0.2151	0.2125	0.2154	0.2577	0.2713	0.2517	0.205	0.2017	0.2	0.4072	0.3794	0.3813	0.236	0.2505	0.2582	0.244	0.2315	0.2389	0.3472	0.3312	0.3392	0.2219	0.2193	0.2217	0.2954	0.2766	0.2919	0.2269	0.2264	0.2324
10:00:00	30.60	1.7067	1.6739	1.6608	0.3019	0.2995	0.2992	0.3497	0.3588	0.3509	0.2569	0.2689	0.2591	0.219	0.2162	0.2154	0.1974	0.1987	0.1951	0.2161	0.2134	0.2165	0.26	0.2742	0.254	0.2054	0.2022	0.2004	0.4124	0.3837	0.3855	0.2378	0.2527	0.2611	0.2463	0.2335	0.2406	0.3504	0.3341	0.3422	0.223	0.2203	0.2228	0.2983	0.2789	0.2948	0.2275	0.2282	0.2342
10:20:00	30.60	1.7088	1.6766	1.6634	0.3045	0.3022	0.302	0.354	0.3633	0.3552	0.2594	0.272	0.2616	0.2198	0.2168	0.2161	0.198	0.1992	0.1956	0.217	0.2145	0.2176	0.2627	0.2774	0.2563	0.2059	0.2028	0.201	0.4175	0.3881	0.3901	0.2396	0.2549	0.2631	0.2486	0.2355	0.2426	0.3536	0.3371	0.3453	0.224	0.2214	0.224	0.3015	0.2816	0.2979	0.2299	0.23	0.2361
10:40:00	30.60	1.7111	1.6802	1.667	0.3071	0.3046	0.3046	0.3585	0.3679	0.3596	0.262	0.2751	0.2642	0.2205	0.2176	0.2168	0.1983	0.1997	0.196	0.2181	0.2155	0.2186	0.265	0.2804	0.2585	0.2065	0.2033	0.2015	0.4228	0.3926	0.3945	0.2412	0.2572	0.2655	0.2511	0.2375	0.2447	0.3568	0.3403	0.3485	0.2252	0.2225	0.2252	0.3049	0.2842	0.3011	0.232	0.232	0.2381
11:00:00	30.60	1.7157	1.6831	1.6702	0.3096	0.3074	0.3073	0.3627	0.3725	0.3637	0.2645	0.2784	0.2667	0.2215	0.2184	0.2178	0.1991	0.2003	0.1967	0.2194	0.2169	0.22	0.268	0.2837	0.2616	0.2072	0.2039	0.2021	0.4281	0.3971	0.3989	0.243	0.2597	0.2681	0.2534	0.2395	0.247	0.3601	0.3433	0.3516	0.2262	0.2236	0.2263	0.3082	0.2871	0.3042	0.2332	0.2339	0.2399
11:20:00	30.60	1.7176	1.6861	1.6722	0.3122	0.3098	0.3095	0.3668	0.3769	0.3679	0.267	0.2812	0.2692	0.2223	0.2193	0.2184	0.1994	0.2008	0.1971	0.2204	0.2178	0.2209	0.2705	0.287	0.2637	0.2077	0.2044	0.2026	0.4333	0.4018	0.4035	0.2448	0.2617	0.2704	0.2558	0.2414	0.2491	0.3633	0.3465	0.3547	0.2274	0.2245	0.2273	0.3113	0.29	0.3072	0.2346	0.2358	0.2418
11:40:00	30.60	1.7197	1.6881	1.6738	0.3148	0.3125	0.3123	0.3713	0.3815	0.3726	0.2696	0.2841	0.2719	0.2232	0.2201	0.2192	0.2	0.2013	0.1977	0.2215	0.2189	0.2221	0.2731	0.2898	0.2662	0.2083	0.205	0.2032	0.4387	0.406	0.4081	0.2465	0.2638	0.2727	0.2584	0.2435	0.2513	0.3666	0.3495	0.3579	0.2285	0.2257	0.2284	0.3147	0.2926	0.3106	0.2365	0.2376	0.2439
12:00:00	30.60	1.7227	1.6909	1.6774	0.3174	0.315	0.3147	0.3754	0.3861	0.3767	0.2722	0.2872	0.2743	0.2238	0.2208	0.22	0.2005	0.2018	0.1981	0.2227	0.22	0.2233	0.2757	0.2928	0.2685	0.2088	0.2056	0.2037	0.4442	0.4107	0.4125	0.2484	0.266	0.2749	0.2607	0.2455	0.2536	0.3698	0.3526	0.361	0.2297	0.2266	0.2296	0.3177	0.2952	0.3135	0.2379	0.2394	0.2458
12:20:00	30.60	1.7241	1.692	1.6781	0.32	0.3175	0.3175	0.3798	0.3907	0.3812	0.2747	0.2905	0.2771	0.2246	0.2215	0.2207	0.2008	0.2021	0.1986	0.2238	0.221	0.2243	0.2783	0.2959	0.2711	0.2094	0.2062	0.2042	0.4495	0.4153	0.4172	0.2502	0.2683	0.2773	0.2633	0.2477	0.2557	0.3731	0.3559	0.3642	0.2307	0.2279	0.2307	0.3209	0.298	0.3166	0.2398	0.2414	0.2478
12:40:00	30.60	1.727	1.6962	1.682	0.3227	0.3203	0.3201	0.3844	0.3953	0.3858	0.2772	0.2937	0.2797	0.2256	0.2225	0.2216	0.2015	0.2028	0.1991	0.2248	0.2224	0.2256	0.2815	0.2991	0.2733	0.2101	0.2069	0.2048	0.455	0.4199	0.4217	0.2519	0.2705	0.2795	0.2659	0.2497	0.2579	0.3764	0.3589	0.3673	0.2319	0.2289	0.2318	0.3243	0.3008	0.3198	0.2417	0.2432	0.2497
13:00:00	30.60	1.728	1.6974	1.6835	0.3253	0.3229	0.3224	0.3884	0.4001	0.3897	0.2799	0.297	0.2822	0.2265	0.2233	0.2222	0.2021	0.2035	0.1997	0.2261	0.2234	0.2267	0.2836	0.3023	0.2757	0.2106	0.2073	0.2053	0.4603	0.4243	0.4263	0.2537	0.273	0.2818	0.2682	0.2521	0.2601	0.3796	0.3621	0.3705	0.2329	0.2299	0.2329	0.3277	0.3037	0.3228	0.2432	0.2451	0.2517
13:20:00	30.60	1.7305	1.6997	1.6855	0.3279	0.3256	0.3251	0.3933	0.4045	0.3944	0.2824	0.3008	0.2852	0.2272	0.2243	0.2232	0.2026	0.204	0.2003	0.2271	0.2246	0.2278	0.2866	0.3054	0.2794	0.2112	0.2078	0.206	0.4658	0.4291	0.4309	0.2555	0.2752	0.2842	0.2706	0.2538	0.2624	0.3829	0.3652	0.3738	0.2341	0.2309	0.2339	0.3308	0.3065	0.3259	0.2451	0.247	0.2537
13:40:00	30.60	1.7318	1.701	1.6868	0.3307	0.3282	0.328	0.3976	0.4093	0.3989	0.285	0.3037	0.2877	0.2279	0.2246	0.2238	0.203	0.2046	0.2006	0.2282	0.2256	0.2288	0.2888	0.3085	0.2809	0.2119	0.2084	0.2065	0.4711	0.4336	0.4355	0.2573	0.2774	0.2864	0.2732	0.256	0.2647	0.3861	0.3683	0.3771	0.2351	0.2319	0.2351	0.3343	0.3092	0.3293	0.2467	0.2488	0.2559
14:00:00	30.60	1.7338	1.7031	1.6888	0.3332	0.3309	0.3304	0.4018	0.4141	0.4032	0.2877	0.3069	0.29	0.2288	0.2255	0.2247	0.2036	0.205	0.2012	0.2292	0.2268	0.2301	0.2917	0.3116	0.2834	0.2124	0.2089	0.2071	0.4769	0.4382	0.44	0.2591	0.2796	0.2887	0.2757	0.2581	0.2669	0.3896	0.3715	0.3803	0.2364	0.2332	0.2363	0.3378	0.3123	0.3325	0.2486	0.2508	0.2578
14:20:00	30.60	1.7356	1.7038	1.6896	0.3362	0.3336	0.3331	0.4065	0.4187	0.4077	0.2903	0.31	0.293	0.2296	0.2264	0.2257	0.2042	0.2056	0.2018	0.2305	0.2279	0.2312	0.2944	0.3149	0.2859	0.2131	0.2096	0.2078	0.4822	0.443	0.4446	0.2609	0.2818	0.291	0.2781	0.2601	0.2691	0.3929	0.3746	0.3833	0.2375	0.2342	0.2375	0.341	0.3152	0.3356	0.2504	0.2526	0.2596
14:40:00	30.60	1.7363	1.7057	1.6913	0.3385	0.3362	0.3359	0.411	0.4234	0.4121	0.2928	0.3135	0.2954	0.2306	0.2273	0.2263	0.2047	0.206	0.2024	0.2317	0.2292	0.2324	0.297	0.3183	0.2884	0.2135	0.2101	0.2083	0.4878	0.4477	0.4493	0.2626	0.2841	0.2931	0.2807	0.2623	0.2714	0.3962	0.3779	0.3866	0.2386	0.2354	0.2387	0.3443	0.3179	0.3389	0.2521	0.2547	0.2617
15:00:00	30.60	1.7373	1.7072	1.6925	0.3415	0.3389	0.3384	0.4154	0.4281	0.4165	0.2954	0.3172	0.2984	0.2314	0.2279	0.2271	0.2054	0.2067	0.2029	0.233	0.2302	0.2336	0.2998	0.3211	0.291	0.2143	0.2109	0.2089	0.4932	0.4522	0.454	0.2646	0.2865	0.2955	0.2832	0.2644	0.2737	0.3996	0.381	0.39	0.2397	0.2364	0.2398	0.3477	0.3206	0.3422	0.254	0.2565	0.2636
Sample
DA412 per min		0.0239667	0.0245533	0.0234067	0.00741333	0.00743333	0.00732667	0.0122533	0.01294	0.0120133	0.00710667	0.00818667	0.00721333	0.00232	0.00219333	0.00217333	0.00146	0.00142	0.00143333	0.00308667	0.00306	0.00308667	0.00704667	0.00866	0.00664667	0.00165333	0.00159333	0.00155333	0.0148067	0.0124533	0.0124867	0.00485333	0.00618571	0.00642667	0.00664667	0.00548	0.00598667	0.00928	0.00871333	0.00885333	0.00304667	0.00296667	0.00302	0.00934667	0.00760667	0.0088	0.00470667	0.00494667	0.00521333
Activity (µmol/min/ml)		1-1:400 CS standard			40-Q111 440 heart			48-Q111 392 heart old			56-Q20 431 Msol			33-Q20 452 cortex			41-Q111 387 liver old			49-Q111 392 cortex old			57-Q111 452 Msol			34-Q111 453 liver			42-Q111 387 heart old			50-Q20 430 Msol			58-Q20 434 Msol			35-Q111 453 heart			43-Q111 387 cortex old			51-Q111 448 Msol			59-Q111 453 Msol
[truncated: 48 more columns]

## Sheet: Set2 analysis
Sample	DA412 per min	Activity (µmol/min/ml)	Mean Act (µmol/min/ml)	sd/mean	Protein	Specific CS activity				not necessary	see other sheet:	31.4058
				(%)	mg/ml	mmol/min/mg		relative to standard		relative to mean(Q20brain)				sample	conc
1-1:400 CS standard	0.0239667	0.207324	0.207401	2.39154	2	0.1037		100		318.412			liver	10µl	1mg/ml
	0.0245533	0.212399											heart	10µl	0.75mg/ml
	0.0234067	0.20248											cortex	10µl	1mg/ml
56-Q20 431 Msol	0.00710667	0.0409842	0.0432654	7.93286	1	0.0432654		41.7215		132.846
	0.00818667	0.0472126
	0.00721333	0.0415994
33-Q20 452 cortex	0.00232	0.0200692	0.019281	3.5684	1	0.019281		18.593		59.2025
	0.00219333	0.0189735
	0.00217333	0.0188005
57-Q111 452 Msol	0.00704667	0.0406382	0.0429707	14.3047	1	0.0429707		41.4373		131.941
	0.00866	0.0499423
	0.00664667	0.0383314
34-Q111 453 liver	0.00165333	0.0143022	0.0138408	3.14576	1	0.0138408		13.3469		42.4983
	0.00159333	0.0137832
	0.00155333	0.0134371
50-Q20 430 Msol	0.00485333	0.0279892	0.033575	14.5556	1	0.033575		32.3769		103.092
	0.00618571	0.0356731
	0.00642667	0.0370627
58-Q20 434 Msol	0.00664667	0.0383314	0.0348199	9.68917	1	0.0348199		33.5774		106.915
	0.00548	0.0316032
	0.00598667	0.0345252
35-Q111 453 heart	0.00928	0.0802768	0.0774125	3.29841	0.75	0.103217		99.5335		316.927
	0.00871333	0.0753749
	0.00885333	0.0765859
51-Q111 448 Msol	0.00934667	0.0539023	0.0495066	10.3653	1	0.0495066		47.74		152.01
	0.00760667	0.0438677
	0.0088	0.0507497
59-Q111 453 Msol	0.00470667	0.0271434	0.0285788	5.11447	1	0.0285788		27.5589		87.7511
	0.00494667	0.0285275
	0.00521333	0.0300654
36-Q111 453 cortex	0.00316667	0.0273933	0.0247597	9.30026	1	0.0247597		23.8762		76.0247
	0.00274667	0.0237601
	0.00267333	0.0231257
52-Q20 444 Msol	0.01248	0.0719723	0.0687812	5.8676	1	0.0687812		66.3268		211.193
	0.01216	0.0701269
	0.01114	0.0642445
60-Q20 452 Msol	0.0262643	0.151466	0.0808874	75.5803	1	0.0808874		78.001		248.365
	0.0077	0.044406
	0.00811333	0.0467897
37-Q20 453 liver	0.00146	0.0126298	0.012476	2.54587	1	0.012476		12.0308		38.3075
	0.0014	0.0121107
	0.00146667	0.0126874
53-Q111 449 Msol	0.00614667	0.0354479	0.0354223	3.36527	1	0.0354223		34.1582		108.764
	0.00634667	0.0366013
	0.00593333	0.0342176
38-Q20 453 heart	0.00432	0.0373702	0.0368128	1.3687	0.75	0.0490837		47.3322		150.712
	0.00420667	0.0363899
	0.00424	0.0366782
54-Q20 447 Msol	0.0100533	0.0579777	0.0504293	13.0238	1	0.0504293		48.6298		154.843
	0.00798	0.0460208
	0.0082	0.0472895
62-Q20 453 Msol	0.00476667	0.0274894	0.0292323	5.36235	1	0.0292323		28.1892		89.7579
	0.00529333	0.0305267
	0.00514667	0.0296809
39-Q20 453 cortex	0.0035	0.0302768	0.0289889	5.46389	1	0.0289889		27.9544		89.0103
	0.00314667	0.0272203
	0.00340667	0.0294694
55-Q111 451 Msol	0.00751333	0.0433295	0.0405101	6.37878	1	0.0405101		39.0645		124.386
	0.00663333	0.0382545
	0.00692667	0.0399462
										31.4058	mean brain Q20
