# Supplementary material for: High-resolution respirometry of fine-needle muscle biopsies in pre-manifest Huntington’s disease expansion mutation carriers shows normal mitochondrial respiratory function
Source: PLoS One. 2017 Apr 13;12(4):e0175248. doi: 10.1371/journal.pone.0175248 (PMC5390997; doi:10.1371/journal.pone.0175248)
Supplement: S5 Table — Raw values of the qPCR experiments are provided including expression analysis of mitochondrial targets. (XLSX) [file pone.0175248.s007.xlsx]

## Sheet: brain
	Data Set	Target	Sample	Relative Quantity	Relative Quantity SD	Corrected Relative Quantity SD	Relative Quantity SEM	Corrected Relative Quantity SEM	Unscaled Expression	Unscaled Expression SD	Corrected Unscaled Expression SD	Unscaled Expression SEM	Corrected Unscaled Expression SEM	Expression	Expression SD	Corrected Expression SD	Expression SEM	Corrected Expression SEM	Wells	Mean Cq	Cq SD	Cq SEM		relative to mean Q20	%
	8-Catalase	Catalase	brain Q111-446	0.73284	0.0999082	0.0999082	0.0706458	0.0706458	0.909049	0.129624	0.129624	0.091658	0.091658	0.909049	0.129624	0.129624	0.091658	0.091658	2	23.3121	0.196683	0.139076		0.925912	92.5912
	8-Catalase	Catalase	brain Q111-448	0.85558	0.0466108	0.0466108	0.0329588	0.0329588	0.939168	0.0781936	0.0781936	0.0552912	0.0552912	0.939168	0.0781936	0.0781936	0.0552912	0.0552912	2	23.0887	0.078596	0.0555757		0.956589	95.6589
	8-Catalase	Catalase	brain Q111-449	0.510422	0.0877495	0.0877495	0.0620483	0.0620483	1.09504	0.194766	0.194766	0.137721	0.137721	1.09504	0.194766	0.194766	0.137721	0.137721	2	23.8339	0.248022	0.175378		1.11535	111.535
	8-Catalase	Catalase	brain Q111-451	0.492675	0.0425176	0.0425176	0.0300645	0.0300645	0.837196	0.0830856	0.0830856	0.0587504	0.0587504	0.837196	0.0830856	0.0830856	0.0587504	0.0587504	2	23.8849	0.124504	0.0880375		0.852726	85.2726
	8-Catalase	Catalase	brain Q111-452	1	0.0130495	0.0130495	0.00922736	0.00922736	1.17636	0.0985225	0.0985225	0.0696659	0.0696659	1.17636	0.0985225	0.0985225	0.0696659	0.0696659	2	22.8636	0.0188264	0.0133123		1.19818	119.818
	8-Catalase	Catalase	brain Q111-453	0.723776	0.0732737	0.0732737	0.0518123	0.0518123	1.31675	0.138548	0.138548	0.0979684	0.0979684	1.31675	0.138548	0.138548	0.0979684	0.0979684	2	23.33	0.146056	0.103277	1.04559	1.34118	134.118	106.499	18.5852
	8-Catalase	Catalase	brain Q20-430	0.607954	0.0873351	0.0873351	0.0617552	0.0617552	1.0105	0.149735	0.149735	0.105879	0.105879	1.0105	0.149735	0.149735	0.105879	0.105879	2	23.5816	0.207249	0.146547		1.02925	102.925
	8-Catalase	Catalase	brain Q20-434	0.787813	0.00235927	0.00235927	0.00166825	0.00166825	1.01138	0.0600728	0.0600728	0.0424779	0.0424779	1.01138	0.0600728	0.0600728	0.0424779	0.0424779	2	23.2077	0.00432044	0.00305501		1.03014	103.014			0.499734
	8-Catalase	Catalase	brain Q20-444	0.464456	0.0430262	0.0430262	0.0304241	0.0304241	0.880894	0.0926076	0.0926076	0.0654835	0.0654835	0.880894	0.0926076	0.0926076	0.0654835	0.0654835	2	23.97	0.133648	0.0945034		0.897235	89.7235
	8-Catalase	Catalase	brain Q20-447	0.550956	0.0189864	0.0189864	0.0134254	0.0134254	0.884104	0.0444312	0.0444312	0.0314176	0.0314176	0.884104	0.0444312	0.0444312	0.0314176	0.0314176	2	23.7236	0.0497164	0.0351548		0.900504	90.0504
	8-Catalase	Catalase	brain Q20-452	0.891085	0.0508384	0.0508384	0.0359481	0.0359481	1.21214	0.0982842	0.0982842	0.0694974	0.0694974	1.21214	0.0982842	0.0982842	0.0694974	0.0694974	2	23.03	0.0823089	0.0582012		1.23463	123.463
	8-Catalase	Catalase	brain Q20-453	0.358383	0.0308144	0.0308144	0.0217891	0.0217891	0.891704	0.0963374	0.0963374	0.0681208	0.0681208	0.891704	0.0963374	0.0963374	0.0681208	0.0681208	2	24.3441	0.124045	0.0877133	0.981788	0.908245	90.8245	100	13.0915
	4-HPRT	HPRT	brain Q111-446	0.784471	0.0289817	0.0292381	0.0204932	0.0206745											2	20.4521	0.0563575	0.0398507
	4-HPRT	HPRT	brain Q111-448	0.756054	0.029382	0.0296934	0.0207762	0.0209964											2	20.5084	0.0592833	0.0419196
	4-HPRT	HPRT	brain Q111-449	0.522388	0.0209151	0.0220183	0.0147892	0.0155693											2	21.0723	0.061076	0.0431873
	4-HPRT	HPRT	brain Q111-451	0.55938	0.0632637	0.0636063	0.0447342	0.0449765											2	20.968	0.172525	0.121993
	4-HPRT	HPRT	brain Q111-452	1	0.0575786	0.0575786	0.0407142	0.0407142											2	20.0818	0.0878345	0.0621083
	4-HPRT	HPRT	brain Q111-453	0.54723	0.0148883	0.0163237	0.0105276	0.0115426											2	21.0015	0.0415029	0.029347
	4-HPRT	HPRT	brain Q20-430	0.789531	0.0429444	0.043111	0.0303663	0.030484											2	20.4423	0.082974	0.0586715
	4-HPRT	HPRT	brain Q20-434	0.755947	0.0772662	0.0773852	0.0546354	0.0547196											2	20.5086	0.15592	0.110252
	4-HPRT	HPRT	brain Q20-444	0.585304	0.0265843	0.0273346	0.0187979	0.0193285											2	20.8989	0.0692862	0.0489927
	4-HPRT	HPRT	brain Q20-447	0.787703	0.0661425	0.0662524	0.0467698	0.0468475											2	20.4458	0.128092	0.0905748
	4-HPRT	HPRT	brain Q20-452	0.833594	0.0791585	0.0792183	0.0559735	0.0560158											2	20.3594	0.144859	0.102431
	4-HPRT	HPRT	brain Q20-453	0.501224	0.00769981	0.0104221	0.00544459	0.00736954											2	21.1354	0.0234343	0.0165706
	1-Metap1	Metap1	brain Q111-446	0.771336	0.0828636	0.0830094	0.0585934	0.0586965											2	23.5232	0.154179	0.109021
	1-Metap1	Metap1	brain Q111-448	1	0.098796	0.098796	0.0698593	0.0698593											2	23.1506	0.14179	0.10026
	1-Metap1	Metap1	brain Q111-449	0.508573	0.0665133	0.0670472	0.047032	0.0474095											2	24.1209	0.187698	0.132723
	1-Metap1	Metap1	brain Q111-451	0.766067	0.0687494	0.0689319	0.0486132	0.0487422											2	23.533	0.128797	0.0910735
	1-Metap1	Metap1	brain Q111-452	0.69363	0.0196454	0.0206099	0.0138914	0.0145734											2	23.6756	0.0406479	0.0287424
	1-Metap1	Metap1	brain Q111-453	0.643062	0.0361182	0.036785	0.0255394	0.026011											2	23.7842	0.0806081	0.0569985
	1-Metap1	Metap1	brain Q20-430	0.529337	0.0110897	0.0138333	0.00784161	0.00978161											2	24.0635	0.0300672	0.0212607
	1-Metap1	Metap1	brain Q20-434	0.870065	0.0512224	0.0513087	0.0362197	0.0362807											2	23.3503	0.0844915	0.0597445
	1-Metap1	Metap1	brain Q20-444	0.661066	0.067204	0.067539	0.0475204	0.0477573											2	23.7446	0.1459	0.103167
	1-Metap1	Metap1	brain Q20-447	0.717944	0.0409974	0.0414116	0.0289896	0.0292824											2	23.6261	0.0819541	0.0579503
	1-Metap1	Metap1	brain Q20-452	0.796318	0.0609843	0.0611467	0.0431224	0.0432373											2	23.4774	0.10991	0.077718
	1-Metap1	Metap1	brain Q20-453	0.456592	0.00842403	0.0121752	0.00595669	0.00860913											2	24.2757	0.0264787	0.0187233
	2-NRF1	NRF1	brain Q111-446	0.797813	0.0103109	0.0112915	0.00729093	0.00798426	0.989645	0.0432947	0.0436695	0.030614	0.030879	0.989645	0.0432947	0.0436695	0.030614	0.030879	2	24.3714	0.0173805	0.0122899		0.988612	98.8612
	2-NRF1	NRF1	brain Q111-448	1	0.0248653	0.0248653	0.0175824	0.0175824	1.0977	0.0743063	0.0743063	0.0525425	0.0525425	1.0977	0.0743063	0.0743063	0.0525425	0.0525425	2	24.0676	0.0334395	0.0236453		1.09655	109.655
	2-NRF1	NRF1	brain Q111-449	0.503635	0.0247483	0.0262738	0.0174997	0.0185784	1.08048	0.0724383	0.0748701	0.0512216	0.0529412	1.08048	0.0724383	0.0748701	0.0512216	0.0529412	2	24.9901	0.0660839	0.0467284		1.07935	107.935
	2-NRF1	NRF1	brain Q111-451	0.723101	0.0425972	0.0430159	0.0301208	0.0304168	1.22876	0.0941567	0.0947047	0.0665788	0.0669664	1.22876	0.0941567	0.0947047	0.0665788	0.0669664	2	24.5036	0.0792223	0.0560186		1.22747	122.747
	2-NRF1	NRF1	brain Q111-452	0.827078	0.00915931	0.00999875	0.00647661	0.00707019	0.972942	0.0812085	0.0813454	0.0574231	0.0575199	0.972942	0.0812085	0.0813454	0.0574231	0.0575199	2	24.323	0.014893	0.0105309		0.971926	97.1926
	2-NRF1	NRF1	brain Q111-453	0.498006	0.00968269	0.013129	0.0068467	0.0092836	0.906013	0.0313864	0.0352889	0.0221936	0.0249531	0.906013	0.0313864	0.0352889	0.0221936	0.0249531	2	25.0052	0.0261473	0.0184889	1.04592	0.905068	90.5068	104.483	11.4223
	2-NRF1	NRF1	brain Q20-430	0.519227	0.0102528	0.0134407	0.0072498	0.00950404	0.863026	0.0356925	0.038505	0.0252384	0.0272272	0.863026	0.0356925	0.038505	0.0252384	0.0272272	2	24.9491	0.0265552	0.0187774		0.862126	86.2126
	2-NRF1	NRF1	brain Q20-434	0.864902	0.0234252	0.0236435	0.0165641	0.0167185	1.11034	0.0724075	0.0725244	0.0511998	0.0512825	1.11034	0.0724075	0.0725244	0.0511998	0.0512825	2	24.2628	0.0364235	0.0257553		1.10919	110.919
	2-NRF1	NRF1	brain Q20-444	0.583447	0.0839105	0.0842937	0.0593337	0.0596046	1.10657	0.168382	0.169069	0.119064	0.11955	1.10657	0.168382	0.169069	0.119064	0.11955	2	24.7922	0.193411	0.136762		1.10542	110.542			0.523229
	2-NRF1	NRF1	brain Q20-447	0.593792	0.0145836	0.0165879	0.0103122	0.0117294	0.952842	0.0419822	0.0438564	0.0296859	0.0310112	0.952842	0.0419822	0.0438564	0.0296859	0.0310112	2	24.7686	0.033029	0.023355		0.951848	95.1848
	2-NRF1	NRF1	brain Q20-452	0.638662	0.0143659	0.0161203	0.0101582	0.0113987	0.868773	0.0537339	0.054647	0.0379956	0.0386413	0.868773	0.0537339	0.054647	0.0379956	0.0386413	2	24.6706	0.03025	0.02139		0.867866	86.7866
	2-NRF1	NRF1	brain Q20-453	0.443991	0.0169464	0.0192858	0.0119829	0.0136372	1.10471	0.083667	0.0867463	0.0591615	0.0613389	1.10471	0.083667	0.0867463	0.0591615	0.0613389	2	25.1596	0.0513297	0.0362956	1.00104	1.10356	110.356	100	12.0454
	3-PGC1a	PGC1a	brain Q111-446	0.547288	0.0474053	0.0484504	0.0335206	0.0342596	0.678882	0.0652914	0.0664613	0.046168	0.0469953	0.678882	0.0652914	0.0664613	0.046168	0.0469953	2	21.2031	0.121322	0.0857879		0.683918	68.3918					68.3918
	3-PGC1a	PGC1a	brain Q111-448	0.746031	0.230793	0.230889	0.163196	0.163263	0.818916	0.258535	0.258637	0.182812	0.182884	0.818916	0.258535	0.258637	0.182812	0.182884	2	20.7692	0.433308	0.306395		0.824991	82.4991					82.4991
	3-PGC1a	PGC1a	brain Q111-449	0.442114	0.0851553	0.0858562	0.0602139	0.0607095	0.948493	0.18774	0.189204	0.132753	0.133787	0.948493	0.18774	0.189204	0.132753	0.133787	2	21.5021	0.269779	0.190762		0.955529	95.5529					95.5529
	3-PGC1a	PGC1a	brain Q111-451	0.808417	0.342127	0.342167	0.241921	0.241949	1.37373	0.585258	0.585325	0.41384	0.413887	1.37373	0.585258	0.585325	0.41384	0.413887	2	20.6567	0.592765	0.419148		1.38392	138.392	ausgeschlossen, Cq Value 20,24/21,08				74.2225
	3-PGC1a	PGC1a	brain Q111-452	0.626304	0.0171532	0.0193206	0.0121291	0.0136618	0.73676	0.0642047	0.0650511	0.0453996	0.0459981	0.73676	0.0642047	0.0650511	0.0453996	0.0459981	2	21.0143	0.0383609	0.0271253		0.742225	74.2225					109.337
	3-PGC1a	PGC1a	brain Q111-453	0.596566	0.148996	0.149289	0.105356	0.105563	1.08532	0.272845	0.273375	0.192931	0.193305	1.08532	0.272845	0.273375	0.192931	0.193305	2	21.0824	0.34982	0.24736	0.853674	1.09337	109.337	86.0007	16.5597
	3-PGC1a	PGC1a	brain Q20-430	0.512325	0.0234144	0.0256184	0.0165565	0.018115	0.851554	0.049721	0.0526378	0.0351581	0.0372206	0.851554	0.049721	0.0526378	0.0351581	0.0372206	2	21.2956	0.064013	0.045264		0.857871	85.7871
	3-PGC1a	PGC1a	brain Q20-434	1	0.0421961	0.0421961	0.0298372	0.0298372	1.28378	0.0934565	0.0934565	0.0660837	0.0660837	1.28378	0.0934565	0.0934565	0.0660837	0.0660837	2	20.3589	0.0591021	0.0417915		1.2933	129.33
	3-PGC1a	PGC1a	brain Q20-444	0.354663	0.0593824	0.0604208	0.0419897	0.042724	0.672658	0.117483	0.119372	0.083073	0.0844091	0.672658	0.117483	0.119372	0.083073	0.0844091	2	21.8108	0.234516	0.165828		0.677648	67.7648			0.279971
	3-PGC1a	PGC1a	brain Q20-447	0.564928	0.0709601	0.071632	0.0501764	0.0506515	0.906525	0.118598	0.119633	0.0838615	0.0845937	0.906525	0.118598	0.119633	0.0838615	0.0845937	2	21.1587	0.175935	0.124404		0.91325	91.325
	3-PGC1a	PGC1a	brain Q20-452	0.854021	0.000957001	0.00419921	0.000676702	0.00296929	1.16173	0.0669455	0.0671762	0.0473376	0.0475007	1.16173	0.0669455	0.0671762	0.0473376	0.0475007	2	20.5799	0.00156955	0.00110984		1.17034	117.034
	3-PGC1a	PGC1a	brain Q20-453	0.433891	0.0211336	0.0238211	0.0149437	0.0168441	1.07958	0.0880476	0.0921971	0.062259	0.0651932	1.07958	0.0880476	0.0921971	0.062259	0.0651932	2	21.5284	0.068222	0.0482402	0.992636	1.08758	108.758	100	22.5544
	9-SYBR	Pol2	brain Q111-446	0.865856	0.0459451	0.0460863	0.0324881	0.0325879											2	21.3354	0.0797786	0.056412
	9-SYBR	Pol2	brain Q111-448	1	0.156222	0.156222	0.110466	0.110466											2	21.1189	0.234875	0.166082
	9-SYBR	Pol2	brain Q111-449	0.3812	0.00137317	0.0107133	0.000970981	0.00757543											2	22.5689	0.00541584	0.00382958
	9-SYBR	Pol2	brain Q111-451	0.475582	0.0131886	0.016682	0.00932577	0.0117959											2	22.2363	0.0416934	0.0294817
	9-SYBR	Pol2	brain Q111-452	0.885628	0.212328	0.212351	0.150139	0.150155											2	21.3015	0.360453	0.254879
	9-SYBR	Pol2	brain Q111-453	0.471931	0.0279349	0.0297532	0.0197529	0.0210387											2	22.2479	0.0889941	0.0629283
	9-SYBR	Pol2	brain Q20-430	0.521072	0.0480045	0.0489979	0.0339443	0.0346468											2	22.0989	0.138509	0.0979404
	9-SYBR	Pol2	brain Q20-434	0.718596	0.0957599	0.0960055	0.0677125	0.0678861											2	21.6157	0.200351	0.14167
	9-SYBR	Pol2	brain Q20-444	0.378823	0.0375698	0.0390439	0.0265659	0.0276082											2	22.5783	0.149106	0.105434
	9-SYBR	Pol2	brain Q20-447	0.427945	0.0178054	0.0206694	0.0125903	0.0146155											2	22.395	0.0625544	0.0442326
	9-SYBR	Pol2	brain Q20-452	0.598487	0.0732823	0.0738183	0.0518184	0.0521974											2	21.8907	0.184093	0.130173
	9-SYBR	Pol2	brain Q20-453	0.283675	0.0552524	0.0562096	0.0390693	0.0397462											2	23.0131	0.292835	0.207066
	6-SOD2	SOD2	brain Q111-446	0.850384	0.0623735	0.0624428	0.0441048	0.0441537	1.05486	0.0890507	0.0891253	0.0629683	0.0630211	1.05486	0.0890507	0.0891253	0.0629683	0.0630211	2	20.7833	0.109852	0.0776771		0.731384	73.1384
	6-SOD2	SOD2	brain Q111-448	0.93354	0.0123782	0.0124538	0.00875274	0.00880615	1.02474	0.0659338	0.0659509	0.0466222	0.0466343	1.02474	0.0659338	0.0659509	0.0466222	0.0466343	2	20.6436	0.0198586	0.0140422		0.710505	71.0505
	6-SOD2	SOD2	brain Q111-449	0.64003	0.00132768	0.0062357	0.000938815	0.00440931	1.37309	0.0626882	0.0640364	0.0443273	0.0452806	1.37309	0.0626882	0.0640364	0.0443273	0.0452806	2	21.2089	0.00310683	0.00219686		0.952033	95.2033
	6-SOD2	SOD2	brain Q111-451	0.742377	0.0335374	0.0338676	0.0237145	0.023948	1.26151	0.0840811	0.0844624	0.0594543	0.0597239	1.26151	0.0840811	0.0844624	0.0594543	0.0597239	2	20.9867	0.0676594	0.0478424		0.874668	87.4668
	6-SOD2	SOD2	brain Q111-452	0.90223	0.00836499	0.00859618	0.00591494	0.00607842	1.06135	0.088354	0.0883847	0.0624757	0.0624974	1.06135	0.088354	0.0883847	0.0624757	0.0624974	2	20.6947	0.0138858	0.00981875		0.735884	73.5884
	6-SOD2	SOD2	brain Q111-453	0.664037	0.0142839	0.0154164	0.0101002	0.010901	1.20807	0.0433017	0.0445687	0.0306189	0.0315148	1.20807	0.0433017	0.0445687	0.0306189	0.0315148	2	21.1538	0.0322164	0.0227804	1.16394	0.837613	83.7613	80.7014	9.65788
	6-SOD2	SOD2	brain Q20-430	0.833088	0.0544166	0.0545133	0.0384784	0.0385467	1.38471	0.103503	0.103643	0.0731875	0.0732868	1.38471	0.103503	0.103643	0.0731875	0.0732868	2	20.8141	0.0978281	0.0691749		0.960085	96.0085
	6-SOD2	SOD2	brain Q20-434	1	0.0474667	0.0474667	0.033564	0.033564	1.28378	0.0975344	0.0975344	0.0689672	0.0689672	1.28378	0.0975344	0.0975344	0.0689672	0.0689672	2	20.5406	0.0710905	0.0502686		0.890108	89.0108
	6-SOD2	SOD2	brain Q20-444	0.840848	0.0268831	0.0270623	0.0190092	0.019136	1.59476	0.0942471	0.0944314	0.0666427	0.0667731	1.59476	0.0942471	0.0944314	0.0666427	0.0667731	2	20.8002	0.0478834	0.0338587		1.10573	110.573			0.00809472
	6-SOD2	SOD2	brain Q20-447	0.857972	0.0756179	0.0756698	0.0534699	0.0535066	1.37676	0.131378	0.131455	0.0928982	0.0929527	1.37676	0.131378	0.131455	0.0928982	0.0929527	2	20.77	0.132	0.0933382		0.954577	95.4577
	6-SOD2	SOD2	brain Q20-452	0.988184	0.0613833	0.0613839	0.0434046	0.0434049	1.34423	0.113888	0.113888	0.0805306	0.080531	1.34423	0.113888	0.113888	0.0805306	0.080531	2	20.5584	0.0930327	0.065784		0.932018	93.2018
	6-SOD2	SOD2	brain Q20-453	0.67095	0.00976025	0.0113087	0.00690154	0.00799646	1.66941	0.111874	0.112773	0.0791065	0.0797422	1.66941	0.111874	0.112773	0.0791065	0.0797422	2	21.1383	0.0217868	0.0154056	1.44228	1.15748	115.748	100	#NAME?
	5-TFAM	TFAM	brain Q111-446	0.976759	0.0402934	0.0402955	0.0284917	0.0284932	1.21162	0.0711517	0.0711535	0.0503119	0.0503131	1.21162	0.0711517	0.0711535	0.0503119	0.0503131	2	21.1451	0.0601963	0.0425652		0.811751	81.1751
	5-TFAM	TFAM	brain Q111-448	0.981517	0.0306016	0.0306033	0.0216386	0.0216398	1.07741	0.0756959	0.0756967	0.0535251	0.0535257	1.07741	0.0756959	0.0756967	0.0535251	0.0535257	2	21.138	0.0454956	0.0321702		0.721835	72.1835
	5-TFAM	TFAM	brain Q111-449	0.618752	0.188984	0.189058	0.133632	0.133685	1.32745	0.409934	0.410092	0.289867	0.289979	1.32745	0.409934	0.410092	0.289867	0.289979	2	21.8113	0.445689	0.31515		0.889354	88.9354		ausgeschlossen, Cq 21,5/22,13
	5-TFAM	TFAM	brain Q111-451	0.700363	0.10507	0.105164	0.0742957	0.0743624	1.19012	0.187828	0.187981	0.132815	0.132922	1.19012	0.187828	0.187981	0.132815	0.132922	2	21.6305	0.218917	0.154797		0.797348	79.7348
	5-TFAM	TFAM	brain Q111-452	0.9371	0.0101532	0.0102112	0.00717943	0.00722041	1.10237	0.0919766	0.0919855	0.0650373	0.0650436	1.10237	0.0919766	0.0919855	0.0650373	0.0650436	2	21.2056	0.0158104	0.0111796		0.738557	73.8557
	5-TFAM	TFAM	brain Q111-453	0.807373	0.0164733	0.0167593	0.0116484	0.0118506	1.46884	0.0516892	0.0519926	0.0365498	0.0367643	1.46884	0.0516892	0.0519926	0.0365498	0.0367643	2	21.423	0.0297736	0.0210531	1.21007	0.984083	98.4083	81.0715	9.84844
	5-TFAM	TFAM	brain Q20-430	1	0.0783173	0.0783173	0.0553787	0.0553787	1.66214	0.143504	0.143504	0.101473	0.101473	1.66214	0.143504	0.143504	0.101473	0.101473	2	21.1108	0.114283	0.0808102		1.11359	111.359
	5-TFAM	TFAM	brain Q20-434	0.887435	0.196578	0.196587	0.139001	0.139008	1.13927	0.261255	0.261267	0.184735	0.184743	1.13927	0.261255	0.261267	0.184735	0.184743	2	21.285	0.323237	0.228563		0.763281	76.3281
	5-TFAM	TFAM	brain Q20-444	0.80935	0.0297618	0.0299182	0.0210448	0.0211554	1.53502	0.0949062	0.0950829	0.0671088	0.0672338	1.53502	0.0949062	0.0950829	0.0671088	0.0672338	2	21.4194	0.0536595	0.037943		1.02843	102.843			0.0913064
	5-TFAM	TFAM	brain Q20-447	0.828015	0.0530699	0.0531431	0.0375261	0.0375779	1.32869	0.0980535	0.0981555	0.0693343	0.0694064	1.32869	0.0980535	0.0981555	0.0693343	0.0694064	2	21.3862	0.0935262	0.066133		0.890189	89.0189
	5-TFAM	TFAM	brain Q20-452	0.945615	0.0903265	0.0903314	0.0638705	0.063874	1.28632	0.143492	0.143497	0.101464	0.101468	1.28632	0.143492	0.143497	0.101464	0.101468	2	21.1924	0.139388	0.0985619		0.861801	86.1801
	5-TFAM	TFAM	brain Q20-453	0.805477	0.0637112	0.063787	0.0450506	0.0451042	2.00413	0.205711	0.205856	0.145459	0.145562	2.00413	0.205711	0.205856	0.145459	0.145562	2	21.4264	0.115421	0.0816151	1.4926	1.34271	134.271	100	20.8977
	7-UCP2	UCP2	brain Q111-446	0.939625	0.0822672	0.0822948	0.0581717	0.0581912	1.16555	0.113079	0.11311	0.0799591	0.0799809	1.16555	0.113079	0.11311	0.0799591	0.0799809	2	26.0111	0.129573	0.0916217		1.45569	145.569					145.569
	7-UCP2	UCP2	brain Q111-448	1	0.0606794	0.0606794	0.0429068	0.0429068	1.0977	0.0959844	0.0959844	0.0678712	0.0678712	1.0977	0.0959844	0.0959844	0.0678712	0.0678712	2	25.919	0.0898013	0.0634991		1.37094	137.094					137.094
	7-UCP2	UCP2	brain Q111-449	0.438674	0.051542	0.0531981	0.0364457	0.0376167	0.941113	0.118614	0.121933	0.083873	0.0862198	0.941113	0.118614	0.121933	0.083873	0.0862198	2	27.1384	0.173884	0.122955		1.17538	117.538					117.538
	7-UCP2	UCP2	brain Q111-451	0.287516	0.102519	0.103347	0.0724915	0.0730772	0.488573	0.175846	0.177241	0.124342	0.125328	0.488573	0.175846	0.177241	0.124342	0.125328	2	27.7637	0.527693	0.373135		0.610191	61.0191		ausgeschlossen Cq 27,39/28,14			108.473
	7-UCP2	UCP2	brain Q111-452	0.738323	0.0177578	0.0195434	0.0125566	0.0138193	0.868534	0.074828	0.0754413	0.0529114	0.0533451	0.868534	0.074828	0.0754413	0.0529114	0.0533451	2	26.3679	0.0355945	0.0251691		1.08473	108.473					149.597
	7-UCP2	UCP2	brain Q111-453	0.658395	0.0559161	0.0568079	0.0395386	0.0401692	1.19781	0.107368	0.108906	0.0759205	0.0770083	1.19781	0.107368	0.108906	0.0759205	0.0770083	2	26.5375	0.125687	0.0888743	1.05414	1.49597	149.597	131.654	17.901
	7-UCP2	UCP2	brain Q20-430	0.626991	0.0161599	0.0193617	0.0114267	0.0136908	1.04214	0.0464288	0.0496975	0.0328301	0.0351415	1.04214	0.0464288	0.0496975	0.0328301	0.0351415	2	26.6098	0.0381432	0.0269713		1.30156	130.156
	7-UCP2	UCP2	brain Q20-434	0.468805	0.0025856	0.0131962	0.00182829	0.00933109	0.601842	0.035856	0.0395175	0.0253541	0.0279431	0.601842	0.035856	0.0395175	0.0253541	0.0279431	2	27.0401	0.00816226	0.00577159		0.751656	75.1656
	7-UCP2	UCP2	brain Q20-444	0.489728	0.0302863	0.0328563	0.0214156	0.0232329	0.928825	0.0736936	0.0775531	0.0521092	0.0548383	0.928825	0.0736936	0.0775531	0.0521092	0.0548383	2	26.9755	0.0915235	0.0647169		1.16003	116.003			0.0328698
	7-UCP2	UCP2	brain Q20-447	0.438653	0.0105311	0.0168633	0.00744664	0.0119241	0.703895	0.0307986	0.0373527	0.0217779	0.0264123	0.703895	0.0307986	0.0373527	0.0217779	0.0264123	2	27.1385	0.03553	0.0251235		0.879112	87.9112
	7-UCP2	UCP2	brain Q20-452	0.457304	0.00985793	0.0163443	0.00697061	0.0115572	0.622071	0.0382671	0.0421766	0.0270589	0.0298233	0.622071	0.0382671	0.0421766	0.0270589	0.0298233	2	27.0769	0.0319023	0.0225583		0.77692	77.692
	7-UCP2	UCP2	brain Q20-453	0.363869	0.0430742	0.0451114	0.0304581	0.0318986	0.905353	0.122449	0.126909	0.0865848	0.0897386	0.905353	0.122449	0.126909	0.0865848	0.0897386	2	27.4151	0.175192	0.123879	0.800688	1.13072	113.072	100	22.7899

## Sheet: liver
	Data Set	Target	Sample	Relative Quantity	Relative Quantity SD	Corrected Relative Quantity SD	Relative Quantity SEM	Corrected Relative Quantity SEM	Unscaled Expression	Unscaled Expression SD	Corrected Unscaled Expression SD	Unscaled Expression SEM	Corrected Unscaled Expression SEM	Expression	Expression SD	Corrected Expression SD	Expression SEM	Corrected Expression SEM	Wells	Mean Cq	Cq SD	Cq SEM
	8-Catalase	Catalase	liver Q111-446	0.39615	0.0139712	0.0139712	0.00987915	0.00987915	0.741508	0.0458807	0.0458807	0.0324425	0.0324425	0.741508	0.0458807	0.0458807	0.0324425	0.0324425	2	20.0874	0.0508803	0.0359778		0.760608	76.0608
	8-Catalase	Catalase	liver Q111-448	0.98167	0.000122792	0.000122792	8.68274e-05	8.68274e-05	1.19723	0.0698579	0.0698579	0.049397	0.049397	1.19723	0.0698579	0.0698579	0.049397	0.049397	2	18.7782	0.00018046	0.000127604		1.22807	122.807
	8-Catalase	Catalase	liver Q111-449	0.65354	0.0247892	0.0247892	0.0175286	0.0175286	1.01646	0.0511051	0.0511051	0.0361368	0.0361368	1.01646	0.0511051	0.0511051	0.0361368	0.0361368	2	19.3651	0.0547225	0.0386946		1.04264	104.264
	8-Catalase	Catalase	liver Q111-451	0.298276	0.0769562	0.0769562	0.0544163	0.0544163	0.762548	0.197725	0.197725	0.139812	0.139812	0.762548	0.197725	0.197725	0.139812	0.139812	2	20.4968	0.37222	0.263199		0.78219	78.219
	8-Catalase	Catalase	liver Q111-452	0.586964	0.0303314	0.0303314	0.0214476	0.0214476	1.19509	0.0876121	0.0876121	0.0619511	0.0619511	1.19509	0.0876121	0.0876121	0.0619511	0.0619511	2	19.5201	0.0745514	0.0527158		1.22588	122.588
	8-Catalase	Catalase	liver Q111-453	0.397589	0.00410553	0.00410553	0.00290305	0.00290305	1.06015	0.0534237	0.0534237	0.0377763	0.0377763	1.06015	0.0534237	0.0534237	0.0377763	0.0377763	2	20.0821	0.0148974	0.010534	0.995499	1.08746	108.746	102.114	20.7158
	8-Catalase	Catalase	liver Q20-430	0.343161	0.0584285	0.0584285	0.0413152	0.0413152	1.13848	0.195148	0.195148	0.13799	0.13799	1.13848	0.195148	0.195148	0.13799	0.13799	2	20.2945	0.245641	0.173695		1.16781	116.781
	8-Catalase	Catalase	liver Q20-434	0.46489	0.0382467	0.0382467	0.0270445	0.0270445	0.773617	0.0687608	0.0687608	0.0486212	0.0486212	0.773617	0.0687608	0.0687608	0.0486212	0.0486212	2	19.8565	0.118691	0.0839272		0.793544	79.3544			0.84349
	8-Catalase	Catalase	liver Q20-444	0.712524	0.091579	0.091579	0.0647562	0.0647562	1.02964	0.148938	0.148938	0.105315	0.105315	1.02964	0.148938	0.148938	0.105315	0.105315	2	19.2405	0.185426	0.131116		1.05616	105.616
	8-Catalase	Catalase	liver Q20-447	0.36657	0.00513402	0.00513402	0.0036303	0.0036303	0.81593	0.0540067	0.0540067	0.0381885	0.0381885	0.81593	0.0540067	0.0540067	0.0381885	0.0381885	2	20.1993	0.0202058	0.0142876		0.836947	83.6947
	8-Catalase	Catalase	liver Q20-452	1	0.0306528	0.0306528	0.0216748	0.0216748	1.02523	0.0432523	0.0432523	0.030584	0.030584	1.02523	0.0432523	0.0432523	0.030584	0.030584	2	18.7515	0.0442227	0.0312702		1.05163	105.163
	8-Catalase	Catalase	liver Q20-453	0.40877	0.00733862	0.00733862	0.00518918	0.00518918	1.06644	0.0852004	0.0852004	0.0602458	0.0602458	1.06644	0.0852004	0.0852004	0.0602458	0.0602458	2	20.0421	0.0259006	0.0183145	0.974888	1.09391	109.391	100	14.9672
	7-HPRT	HPRT	liver Q111-446	0.694622	0.0918327	0.0921473	0.0649355	0.065158											2	24.7295	0.217077	0.153497
	7-HPRT	HPRT	liver Q111-448	0.640954	0.0783092	0.0787767	0.055373	0.0557035											2	24.8616	0.20061	0.141852
	7-HPRT	HPRT	liver Q111-449	0.835395	0.00957948	0.0105907	0.00677372	0.00748875											2	24.4265	0.0188285	0.0133138
	7-HPRT	HPRT	liver Q111-451	0.415146	0.0151886	0.0187362	0.01074	0.0132485											2	25.5747	0.0600736	0.0424784
	7-HPRT	HPRT	liver Q111-452	0.515284	0.0170793	0.0199291	0.0120769	0.014092											2	25.2199	0.0544239	0.0384835
	7-HPRT	HPRT	liver Q111-453	0.29198	0.0125384	0.0165515	0.00886601	0.0117037											2	26.1526	0.0705107	0.0498586
	7-HPRT	HPRT	liver Q20-430	0.204349	0.00700121	0.0120064	0.0049506	0.00848981											2	26.7386	0.0562558	0.0397789
	7-HPRT	HPRT	liver Q20-434	0.814974	0.0157343	0.0165133	0.0111258	0.0116767											2	24.4672	0.0317008	0.0224158
	7-HPRT	HPRT	liver Q20-444	0.889401	0.058066	0.0581505	0.0410589	0.0411186											2	24.3237	0.107199	0.075801
	7-HPRT	HPRT	liver Q20-447	0.566677	0.0855635	0.0861087	0.0494001	0.0497149											3	25.0638	0.247924	0.143139
	7-HPRT	HPRT	liver Q20-452	1	0.0447944	0.0447944	0.0316744	0.0316744											2	24.1312	0.0735511	0.0520085
	7-HPRT	HPRT	liver Q20-453	0.468505	0.00168592	0.0108099	0.00119213	0.00764376											2	25.3762	0.00590865	0.00417804
	1-SYBR	Metap1	liver Q111-446	0.523719	0.0394799	0.0395526	0.0279165	0.0279679											2	25.677	0.110423	0.0780808
	1-SYBR	Metap1	liver Q111-448	0.860071	0.0802691	0.0802743	0.0567588	0.0567625											2	24.9503	0.136709	0.0966677
	1-SYBR	Metap1	liver Q111-449	0.72755	0.0384095	0.0384444	0.0271596	0.0271843											2	25.1954	0.0773317	0.0546818
	1-SYBR	Metap1	liver Q111-451	0.335139	0.0218496	0.022003	0.01545	0.0155585											2	26.3309	0.0954995	0.0675284
	1-SYBR	Metap1	liver Q111-452	0.471507	0.0498354	0.0498985	0.0352389	0.0352836											2	25.8308	0.154821	0.109475
	1-SYBR	Metap1	liver Q111-453	0.437962	0.0617914	0.0618444	0.0436931	0.0437306											2	25.9389	0.206669	0.146137
	1-SYBR	Metap1	liver Q20-430	0.292302	0.00211985	0.00331211	0.00149896	0.00234202											2	26.5312	0.0106232	0.00751176
	1-SYBR	Metap1	liver Q20-434	0.667013	0.0629145	0.0629435	0.0444872	0.0445078											2	25.3227	0.138165	0.0976975
	1-SYBR	Metap1	liver Q20-444	0.644898	0.0799471	0.0799721	0.0565311	0.0565488											2	25.3721	0.181591	0.128404
	1-SYBR	Metap1	liver Q20-447	0.365122	0.031683	0.0317898	0.0224032	0.0224788											2	26.2054	0.127107	0.0898784
	1-SYBR	Metap1	liver Q20-452	1	0.0623102	0.0623102	0.04406	0.04406											2	24.7295	0.0912728	0.0645396
	1-SYBR	Metap1	liver Q20-453	0.387188	0.0899858	0.0900234	0.0636296	0.0636561											2	26.1194	0.340435	0.240724
	2-NRF1	NRF1	liver Q111-446	0.458657	0.00614397	0.0148924	0.00434445	0.0105305	0.858507	0.0451361	0.0517885	0.031916	0.03662	0.858507	0.0451361	0.0517885	0.031916	0.03662	2	27.268	0.0180539	0.012766		0.855066	85.5066
	2-NRF1	NRF1	liver Q111-448	1	0.0931778	0.0931778	0.0658867	0.0658867	1.21959	0.134081	0.134081	0.0948097	0.0948097	1.21959	0.134081	0.134081	0.0948097	0.0948097	2	26.2175	0.12558	0.0887987		1.2147	121.47
	2-NRF1	NRF1	liver Q111-449	0.576671	0.0739267	0.0749017	0.0522741	0.0529635	0.896905	0.118728	0.120197	0.0839534	0.0849923	0.896905	0.118728	0.120197	0.0839534	0.0849923	2	26.9594	0.172776	0.122171		0.89331	89.331
	2-NRF1	NRF1	liver Q111-451	0.490595	0.0117339	0.0177043	0.00829713	0.0125189	1.25421	0.0441708	0.0556756	0.0312335	0.0393686	1.25421	0.0441708	0.0556756	0.0312335	0.0393686	2	27.1773	0.0322351	0.0227937		1.24919	124.919
	2-NRF1	NRF1	liver Q111-452	0.750417	0.0458825	0.0466053	0.0324438	0.0329549	1.52789	0.122636	0.123761	0.0867168	0.087512	1.52789	0.122636	0.123761	0.0867168	0.087512	2	26.6045	0.082405	0.0582691		1.52177	152.177
	2-NRF1	NRF1	liver Q111-453	0.47152	0.000386705	0.0134571	0.000273442	0.00951558	1.25729	0.0620219	0.0716465	0.0438561	0.0506617	1.25729	0.0620219	0.0716465	0.0438561	0.0506617	2	27.2307	0.00110532	0.000781581	1.16906	1.25225	125.225	116.438	25.0728
	2-NRF1	NRF1	liver Q20-430	0.45746	0.00365958	0.0140605	0.00258771	0.00994227	1.51768	0.0323814	0.055472	0.0228971	0.0392246	1.51768	0.0323814	0.055472	0.0228971	0.0392246	2	27.2715	0.0107817	0.00762382		1.5116	151.16
	2-NRF1	NRF1	liver Q20-434	0.385426	0.0308227	0.0338301	0.0217949	0.0239215	0.641381	0.0556449	0.0602892	0.0393469	0.0426309	0.641381	0.0556449	0.0602892	0.0393469	0.0426309	2	27.5025	0.10778	0.0762122		0.63881	63.881
	2-NRF1	NRF1	liver Q20-444	0.803533	0.0711862	0.071498	0.0503363	0.0505567	1.16115	0.128532	0.128893	0.090886	0.0911412	1.16115	0.128532	0.128893	0.090886	0.0911412	2	26.5123	0.119399	0.084428		1.1565	115.65			0.329773
	2-NRF1	NRF1	liver Q20-447	0.423052	0.064258	0.0657253	0.032129	0.0328626	0.941652	0.155461	0.158471	0.0777305	0.0792355	0.941652	0.155461	0.158471	0.0777305	0.0792355	4	27.3769	0.204712	0.102356		0.937877	93.7877
	2-NRF1	NRF1	liver Q20-452	0.79917	0.0469033	0.0473935	0.0331657	0.0335123	0.819331	0.0536318	0.0540828	0.0379234	0.0382423	0.819331	0.0536318	0.0540828	0.0379234	0.0382423	2	26.5197	0.0790995	0.0559318		0.816046	81.6046
	2-NRF1	NRF1	liver Q20-453	0.361436	0.0291846	0.0323505	0.0206366	0.0228752	0.94295	0.105764	0.111857	0.0747862	0.0790946	0.94295	0.105764	0.111857	0.0747862	0.0790946	2	27.5891	0.108825	0.0769512	1.00402	0.939171	93.9171	100	30.2682
	3-SYBR	PGC1a	liver Q111-446	0.217559	0	0.0156755	0	0.0156755	0.407223	0.0207032	0.03591	0.0207032	0.03591	0.407223	0.0207032	0.03591	0.0207032	0.03591	1	26.4198	0	0		0.604405	60.4405
	3-SYBR	PGC1a	liver Q111-448	0.571573	0.0299981	0.0335854	0.0212118	0.0237485	0.697083	0.0547072	0.0577248	0.0386839	0.0408176	0.697083	0.0547072	0.0577248	0.0386839	0.0408176	2	25.0761	0.0730079	0.0516244		1.03462	103.462
	3-SYBR	PGC1a	liver Q111-449	0.351076	0.0888226	0.0905031	0.0628071	0.0639954	0.546033	0.139317	0.14191	0.0985123	0.100345	0.546033	0.139317	0.14191	0.0985123	0.100345	2	25.7541	0.351942	0.24886		0.810429	81.0429
	3-SYBR	PGC1a	liver Q111-451	0.138013	0.015811	0.0204129	0.01118	0.0144341	0.352831	0.0414372	0.052977	0.0293005	0.0374604	0.352831	0.0414372	0.052977	0.0293005	0.0374604	2	27.0529	0.159363	0.112687		0.523676	52.3676
	3-SYBR	PGC1a	liver Q111-452	1	0.166811	0.166811	0.117953	0.117953	2.03606	0.355755	0.355755	0.251557	0.251557	2.03606	0.355755	0.355755	0.251557	0.251557	2	24.298	0.232045	0.16408		3.02194	302.194
	3-SYBR	PGC1a	liver Q111-453	0.462914	0.0645269	0.0666887	0.0456274	0.0471561	1.23434	0.182512	0.187956	0.129055	0.132905	1.23434	0.182512	0.187956	0.129055	0.132905	2	25.3694	0.193905	0.137111	0.878928	1.83202	183.202	130.451	96.3808
	3-SYBR	PGC1a	liver Q20-430	0.393958	0.116614	0.117895	0.0824583	0.0833644	1.30701	0.387744	0.391986	0.274176	0.277176	1.30701	0.387744	0.391986	0.274176	0.277176	2	25.5938	0.411763	0.29116		1.93988	193.988
	3-SYBR	PGC1a	liver Q20-434	0.343728	0.0572263	0.0597956	0.0404651	0.0422819	0.571992	0.097154	0.101348	0.0686982	0.0716641	0.571992	0.097154	0.101348	0.0686982	0.0716641	2	25.7835	0.231595	0.163762		0.848957	84.8957
	3-SYBR	PGC1a	liver Q20-444	0.423045	0.0554513	0.0580551	0.03921	0.0410512	0.611323	0.0898162	0.0931886	0.0635096	0.0658943	0.611323	0.0898162	0.0931886	0.0635096	0.0658943	2	25.4947	0.182336	0.128931		0.907333	90.7333			0.501978
	3-SYBR	PGC1a	liver Q20-447	0.209313	0.0609583	0.062889	0.0351943	0.036309	0.465899	0.138991	0.14319	0.0802467	0.0826706	0.465899	0.138991	0.14319	0.0802467	0.0826706	3	26.4735	0.405121	0.233897		0.691493	69.1493
	3-SYBR	PGC1a	liver Q20-452	0.498248	0.0482167	0.0509284	0.0340943	0.0360118	0.510817	0.051603	0.0542721	0.0364888	0.0383762	0.510817	0.051603	0.0542721	0.0364888	0.0383762	2	25.2671	0.134617	0.0951886		0.75816	75.816
	3-SYBR	PGC1a	liver Q20-453	0.220595	0.0225227	0.0274832	0.0159259	0.0194336	0.575509	0.0738915	0.0845478	0.0522492	0.0597843	0.575509	0.0738915	0.0845478	0.0522492	0.0597843	2	26.4005	0.142027	0.100429	0.673758	0.854178	85.4178	100	46.6841
	9-Pol2	Pol2	liver Q111-446	0.419165	0.00421985	0.0128605	0.00298389	0.00909374											2	26.1779	0.015197	0.0107459
	9-Pol2	Pol2	liver Q111-448	1	0.0836937	0.0836937	0.0591804	0.0591804											2	24.8654	0.126339	0.0893351
	9-Pol2	Pol2	liver Q111-449	0.43731	0.0362816	0.0382324	0.025655	0.0270344											2	26.1139	0.125239	0.0885576
	9-Pol2	Pol2	liver Q111-451	0.43016	0.00886968	0.0149994	0.00627181	0.0106062											2	26.1388	0.0311259	0.0220093
	9-Pol2	Pol2	liver Q111-452	0.487636	0.0535657	0.054823	0.0378767	0.0387657											2	25.9495	0.165819	0.117252
	9-Pol2	Pol2	liver Q111-453	0.412486	0.00496538	0.0131493	0.00351105	0.00929794											2	26.2021	0.0181714	0.0128491
	9-Pol2	Pol2	liver Q20-430	0.458471	0.021962	0.0249873	0.0155294	0.0176687											2	26.0426	0.0723109	0.0511315
	9-Pol2	Pol2	liver Q20-434	0.399206	0.0120781	0.0171811	0.00854052	0.0121489											2	26.2515	0.0456717	0.0322948
	9-Pol2	Pol2	liver Q20-444	0.577775	0.0817338	0.0824138	0.0577945	0.0582753											2	25.6935	0.213544	0.150998
	9-Pol2	Pol2	liver Q20-447	0.438266	0.03754	0.0394269	0.0265448	0.027879											2	26.1106	0.129301	0.0914293
	9-Pol2	Pol2	liver Q20-452	0.927984	0.0379571	0.0380274	0.0268397	0.0268894											2	24.9782	0.0617443	0.0436598
	9-Pol2	Pol2	liver Q20-453	0.310451	0.00706456	0.0140153	0.0049954	0.00991031											2	26.6311	0.0343508	0.0242896
	4-SOD2	SOD2	liver Q111-446	0.93393	0.00760244	0.00768984	0.00537574	0.00543753	1.74812	0.0900062	0.0900322	0.063644	0.0636624	1.74812	0.0900062	0.0900322	0.063644	0.0636624	2	20.1678	0.0119572	0.00845503		1.29606	129.606
	4-SOD2	SOD2	liver Q111-448	0.930196	0.0253833	0.0254126	0.0179487	0.0179694	1.13446	0.0730759	0.073091	0.0516725	0.0516831	1.13446	0.0730759	0.073091	0.0516725	0.0516831	2	20.1737	0.0400835	0.0283433		0.841092	84.1092
	4-SOD2	SOD2	liver Q111-449	1	0.0251303	0.0251303	0.0177698	0.0177698	1.55532	0.0645151	0.0645151	0.045619	0.045619	1.55532	0.0645151	0.0645151	0.045619	0.045619	2	20.0674	0.0369138	0.026102		1.15312	115.312
	4-SOD2	SOD2	liver Q111-451	0.737558	0.00167406	0.00439709	0.00118374	0.00310921	1.88558	0.0489305	0.0500225	0.0345991	0.0353712	1.88558	0.0489305	0.0500225	0.0345991	0.0353712	2	20.5146	0.003334	0.00235749		1.39798	139.798
	4-SOD2	SOD2	liver Q111-452	0.685969	0.0784405	0.0785802	0.0554658	0.0555646	1.39667	0.175447	0.175706	0.12406	0.124243	1.39667	0.175447	0.175706	0.12406	0.124243	2	20.6211	0.167968	0.118772		1.0355	103.55
	4-SOD2	SOD2	liver Q111-453	0.552671	0.0477509	0.0481183	0.033765	0.0340248	1.47367	0.146612	0.147464	0.10367	0.104272	1.47367	0.146612	0.147464	0.10367	0.104272	2	20.9385	0.126913	0.0897411	1.5323	1.09259	109.259	113.606	19.6724
	4-SOD2	SOD2	liver Q20-430	0.460707	0.00420148	0.00771105	0.0029709	0.00545254	1.52846	0.0332909	0.0396036	0.0235402	0.028004	1.52846	0.0332909	0.0396036	0.0235402	0.028004	2	21.2058	0.0133958	0.00947227		1.13321	113.321
	4-SOD2	SOD2	liver Q20-434	0.808089	0.0288407	0.0290088	0.0203934	0.0205123	1.34473	0.0659524	0.0661563	0.0466354	0.0467795	1.34473	0.0659524	0.0661563	0.0466354	0.0467795	2	20.3804	0.0524249	0.03707		0.996989	99.6989
	4-SOD2	SOD2	liver Q20-444	0.835779	0.0401136	0.0402054	0.0283646	0.0284295	1.20775	0.0989194	0.0989972	0.0699466	0.0700016	1.20775	0.0989194	0.0989972	0.0699466	0.0700016	2	20.3309	0.0705005	0.0498514		0.895431	89.5431			0.226136
	4-SOD2	SOD2	liver Q20-447	0.706032	0.0828629	0.0829824	0.0478409	0.0479099	1.57152	0.210604	0.210837	0.121592	0.121727	1.57152	0.210604	0.210837	0.121592	0.121727	3	20.5788	0.172396	0.0995329		1.16514	116.514
	4-SOD2	SOD2	liver Q20-452	0.950858	0.0283404	0.0283537	0.0200397	0.0200491	0.974844	0.0405303	0.0405401	0.0286593	0.0286662	0.974844	0.0405303	0.0405401	0.0286593	0.0286662	2	20.1415	0.0437806	0.0309576		0.722755	72.2755
	4-SOD2	SOD2	liver Q20-453	0.561707	0.0304414	0.0310016	0.0215253	0.0219214	1.46543	0.139004	0.139845	0.0982909	0.098885	1.46543	0.139004	0.139845	0.0982909	0.098885	2	20.9147	0.0796061	0.05629	1.34879	1.08648	108.648	100	16.7512
	5-TFAM	TFAM	liver Q111-446	0.790308	0.011473	0.0120936	0.00811266	0.0085515	1.47929	0.0782128	0.0785397	0.0553048	0.0555359	1.47929	0.0782128	0.0785397	0.0553048	0.0555359	2	23.4406	0.0226782	0.0160359		1.2491	124.91
	5-TFAM	TFAM	liver Q111-448	0.769902	0.0458556	0.0460421	0.0324248	0.0325567	0.938962	0.0782899	0.0784525	0.0553593	0.0554743	0.938962	0.0782899	0.0784525	0.0553593	0.0554743	2	23.4814	0.0930431	0.0657914		0.792852	79.2852
	5-TFAM	TFAM	liver Q111-449	0.92212	0.0477359	0.0477606	0.0337544	0.0337719	1.43419	0.0880476	0.08808	0.062259	0.062282	1.43419	0.0880476	0.08808	0.062259	0.062282	2	23.1996	0.0808694	0.0571833		1.21102	121.102
	5-TFAM	TFAM	liver Q111-451	0.388496	0.000575111	0.0075748	0.000406665	0.0053562	0.993195	0.0257166	0.0321588	0.0181844	0.0227397	0.993195	0.0257166	0.0321588	0.0181844	0.0227397	2	24.5499	0.00231255	0.00163522		0.838646	83.8646
	5-TFAM	TFAM	liver Q111-452	0.765937	0.0412585	0.0414717	0.0291742	0.029325	1.55949	0.11676	0.117073	0.0825621	0.0827832	1.55949	0.11676	0.117073	0.0825621	0.0827832	2	23.4895	0.0841487	0.0595021		1.31682	131.682
	5-TFAM	TFAM	liver Q111-453	0.465733	0.0251822	0.026224	0.0178065	0.0185432	1.24185	0.0908878	0.0929588	0.0642674	0.0657318	1.24185	0.0908878	0.0929588	0.0642674	0.0657318	2	24.2667	0.0844664	0.0597268	1.2745	1.04861	104.861	107.617	22.0656
	5-TFAM	TFAM	liver Q20-430	0.215764	0.012557	0.0142819	0.00887915	0.0100988	0.715825	0.0439999	0.0494524	0.0311126	0.0349681	0.715825	0.0439999	0.0494524	0.0311126	0.0349681	2	25.4686	0.0909148	0.0642865		0.604437	60.4437
	5-TFAM	TFAM	liver Q20-434	0.877462	0.0244997	0.024613	0.0173239	0.017404	1.46017	0.0638354	0.063956	0.0451385	0.0452237	1.46017	0.0638354	0.063956	0.0451385	0.0452237	2	23.2772	0.0436174	0.0308422		1.23296	123.296
	5-TFAM	TFAM	liver Q20-444	0.961398	0.0467883	0.0467948	0.0330843	0.0330889	1.38927	0.114336	0.114342	0.0808479	0.0808518	1.38927	0.114336	0.114342	0.0808479	0.0808518	2	23.1344	0.0760257	0.0537583		1.17309	117.309			0.572063
	5-TFAM	TFAM	liver Q20-447	0.558616	0.0189358	0.0200824	0.0109326	0.0115946	1.2434	0.0908111	0.0920233	0.0524298	0.0531297	1.2434	0.0908111	0.0920233	0.0524298	0.0531297	3	23.9826	0.0529539	0.030573		1.04991	104.991
	5-TFAM	TFAM	liver Q20-452	1	0.0640479	0.0640479	0.0452887	0.0452887	1.02523	0.0720755	0.0720755	0.0509651	0.0509651	1.02523	0.0720755	0.0720755	0.0509651	0.0509651	2	23.0729	0.100053	0.0707484		0.865693	86.5693
	5-TFAM	TFAM	liver Q20-453	0.487493	0.0075542	0.0104373	0.00534162	0.00738028	1.27182	0.100953	0.102686	0.0713842	0.0726101	1.27182	0.100953	0.102686	0.0713842	0.0726101	2	24.1953	0.0242073	0.0171172	1.18428	1.07391	107.391	100	23.0951
	6-UCP2	UCP2	liver Q111-446	0.344606	0.00142985	0.0168779	0.00101106	0.0119345	0.645029	0.0329022	0.045535	0.0232654	0.0321981	0.645029	0.0329022	0.045535	0.0232654	0.0321981	2	27.809	0.00535228	0.00378463		0.531521	53.1521
	6-UCP2	UCP2	liver Q111-448	0.496591	0.0365766	0.0398923	0.0258636	0.0282081	0.605636	0.0569097	0.0601318	0.0402412	0.0425196	0.605636	0.0569097	0.0601318	0.0402412	0.0425196	2	27.3377	0.0950112	0.0671831		0.499061	49.9061
	6-UCP2	UCP2	liver Q111-449	0.496382	0.0819057	0.0834397	0.0579161	0.0590008	0.77203	0.129912	0.132252	0.0918617	0.0935165	0.77203	0.129912	0.132252	0.0918617	0.0935165	2	27.3382	0.212848	0.150506		0.636174	63.6174
	6-UCP2	UCP2	liver Q111-451	0.416073	0.173726	0.174528	0.122843	0.12341	1.0637	0.444984	0.447031	0.314651	0.316099	1.0637	0.444984	0.447031	0.314651	0.316099	2	27.5659	0.5386	0.380847		0.876516	87.6516
	6-UCP2	UCP2	liver Q111-452	0.507034	0.104282	0.105469	0.0737388	0.0745777	1.03235	0.219006	0.221349	0.154861	0.156517	1.03235	0.219006	0.221349	0.154861	0.156517	2	27.3109	0.265304	0.187599		0.850684	85.0684
	6-UCP2	UCP2	liver Q111-453	0.238099	0.0294264	0.0333301	0.0208076	0.023568	0.63488	0.084482	0.0942286	0.0597378	0.0666297	0.63488	0.084482	0.0942286	0.0597378	0.0666297	2	28.2859	0.159422	0.112729	0.79227	0.523159	52.3159	65.2852	17.0079
	6-UCP2	UCP2	liver Q20-430	0.627786	0.0518796	0.0535792	0.0366844	0.0378862	2.08277	0.176979	0.182468	0.125143	0.129024	2.08277	0.176979	0.182468	0.125143	0.129024	2	27.0353	0.106599	0.0753771		1.71626	171.626
	6-UCP2	UCP2	liver Q20-434	1	0.0756035	0.0756035	0.0534598	0.0534598	1.66408	0.137703	0.137703	0.0973706	0.0973706	1.66408	0.137703	0.137703	0.0973706	0.0973706	2	26.4348	0.0975242	0.06896		1.37125	137.125
	6-UCP2	UCP2	liver Q20-444	0.771231	0.0144363	0.0171063	0.010208	0.012096	1.11447	0.0768508	0.0779866	0.0543417	0.0551448	1.11447	0.0768508	0.0779866	0.0543417	0.0551448	2	26.7698	0.0241458	0.0170737		0.918355	91.8355			0.117507
	6-UCP2	UCP2	liver Q20-447	0.387166	0.135535	0.136576	0.0782511	0.078852	0.861774	0.306789	0.309067	0.177125	0.17844	0.861774	0.306789	0.309067	0.177125	0.17844	3	27.6588	0.451569	0.260714		0.710125	71.0125
	6-UCP2	UCP2	liver Q20-452	0.509248	0.0083541	0.0178212	0.00590724	0.0126015	0.522095	0.0173894	0.0237246	0.0122962	0.0167758	0.522095	0.0173894	0.0237246	0.0122962	0.0167758	2	27.3052	0.0211612	0.0149632		0.43022	43.022
	6-UCP2	UCP2	liver Q20-453	0.397149	0.00313987	0.0170906	0.00222023	0.0120849	1.03612	0.0810761	0.0921645	0.0573295	0.0651701	1.03612	0.0810761	0.0921645	0.0573295	0.0651701	2	27.6259	0.0101983	0.00721131	1.21355	0.853792	85.3792	100	46.6384
																																														0.0579624	0.0592561	2	26.8073
																																														0.0998664	0.100181	2	26.1162
																																														0.0896259	0.0898214	2	25.4855
																																														0.0329901	0.0343272	2	26.5012
																																														0.0619868	0.0619868	2	24.9846
																																														0.0479398	0.0491444	2	26.5695
[truncated: 2 more columns]

## Sheet: m. gastrocnemius
	Data Set	Target	Sample	Relative Quantity	Relative Quantity SD	Corrected Relative Quantity SD	Relative Quantity SEM	Corrected Relative Quantity SEM	Unscaled Expression	Unscaled Expression SD	Corrected Unscaled Expression SD	Unscaled Expression SEM	Corrected Unscaled Expression SEM	Expression	Expression SD	Corrected Expression SD	Expression SEM	Corrected Expression SEM	Wells	Mean Cq	Cq SD	Cq SEM
	7-Catalase	Catalase	M.gast Q111-446	0.135586	0.0106811	0.0106811	0.00755267	0.00755267	0.615258	0.058794	0.058794	0.0415736	0.0415736	0.615258	0.058794	0.058794	0.0415736	0.0415736	2	28.9635	0.113651	0.0803637		0.614358	61.4358
	7-Catalase	Catalase	M.gast Q111-448	0.047868	0.0069573	0.0069573	0.00491955	0.00491955	0.448552	0.0756384	0.0756384	0.0534844	0.0534844	0.448552	0.0756384	0.0756384	0.0534844	0.0534844	2	30.4656	0.209686	0.148271		0.447895	44.7895
	7-Catalase	Catalase	M.gast Q111-449	0.6628	0.088906	0.088906	0.0628661	0.0628661	1.01366	0.169711	0.169711	0.120004	0.120004	1.01366	0.169711	0.169711	0.120004	0.120004	2	26.6742	0.193519	0.136839		1.01217	101.217
	7-Catalase	Catalase	M.gast Q111-451	0.245579	0.00606512	0.00606512	0.00428869	0.00428869	1.18366	0.0605449	0.0605449	0.0428117	0.0428117	1.18366	0.0605449	0.0605449	0.0428117	0.0428117	2	28.1065	0.0356306	0.0251946		1.18193	118.193
	7-Catalase	Catalase	M.gast Q111-452	0.288201	0.000187776	0.000187776	0.000132777	0.000132777	0.968456	0.121777	0.121777	0.0861096	0.0861096	0.968456	0.121777	0.121777	0.0861096	0.0861096	2	27.8756	0.000939978	0.000664665		0.967039	96.7039
	7-Catalase	Catalase	M.gast Q111-453	1	0.0525921	0.0525921	0.0371882	0.0371882	1	0.134294	0.134294	0.0949602	0.0949602	1	0.134294	0.134294	0.0949602	0.0949602	2	26.0808	0.0758744	0.0536513	0.871598	0.998536	99.8536	87.0322	27.82
	7-Catalase	Catalase	M.gast Q20-430	0.111492	0.0103589	0.0103589	0.00732487	0.00732487	0.943573	0.124495	0.124495	0.0880313	0.0880313	0.943573	0.124495	0.124495	0.0880313	0.0880313	2	29.2458	0.134043	0.0947828		0.942192	94.2192
	7-Catalase	Catalase	M.gast Q20-434	0.370179	0.0257059	0.0257059	0.0181768	0.0181768	1.52094	0.152856	0.152856	0.108085	0.108085	1.52094	0.152856	0.152856	0.108085	0.108085	2	27.5145	0.100183	0.0708402		1.51871	151.871			0.450863
	7-Catalase	Catalase	M.gast Q20-444	0.306729	0.0054396	0.0054396	0.00384637	0.00384637	0.734124	0.0593073	0.0593073	0.0419366	0.0419366	0.734124	0.0593073	0.0593073	0.0419366	0.0419366	2	27.7858	0.025585	0.0180914		0.73305	73.305
	7-Catalase	Catalase	M.gast Q20-447	0.252432	0.0367202	0.0367202	0.0259651	0.0259651	1.00203	0.158052	0.158052	0.11176	0.11176	1.00203	0.158052	0.158052	0.11176	0.11176	2	28.0668	0.209863	0.148395		1.00056	100.056
	7-Catalase	Catalase	M.gast Q20-452	0.302202	0.0240015	0.0240015	0.0169716	0.0169716	1.09131	0.105213	0.105213	0.0743967	0.0743967	1.09131	0.105213	0.105213	0.0743967	0.0743967	2	27.8072	0.114582	0.0810215		1.08971	108.971
	7-Catalase	Catalase	M.gast Q20-453	0.526171	0.0267214	0.0267214	0.0188949	0.0188949	0.716826	0.0661921	0.0661921	0.0468049	0.0468049	0.716826	0.0661921	0.0661921	0.0468049	0.0468049	2	27.0072	0.0732668	0.0518075	1.00147	0.715777	71.5777	100	29.4108
	1-SYBR	Metap1	M.gast Q111-446	0.346792	0.0345411	0.0374545	0.0244243	0.0264844											2	27.5007	0.109157	0.0771855
	1-SYBR	Metap1	M.gast Q111-448	0.0926639	0.0105121	0.0136405	0.00743317	0.00964527											2	28.9471	0.124326	0.0879117
	1-SYBR	Metap1	M.gast Q111-449	0.864017	0.0646204	0.064812	0.0456935	0.045829											2	26.5003	0.0819654	0.0579583
	1-SYBR	Metap1	M.gast Q111-451	0.202262	0.00405292	0.0133762	0.00286585	0.00945837											2	28.0916	0.0219603	0.0155282
	1-SYBR	Metap1	M.gast Q111-452	0.319209	0.0786839	0.0799861	0.0556379	0.0565587											2	27.5916	0.270143	0.19102
	1-SYBR	Metap1	M.gast Q111-453	1	0.021976	0.021976	0.0155394	0.0155394											2	26.3401	0.0240842	0.0170301
	1-SYBR	Metap1	M.gast Q20-430	0.198439	0.0344547	0.0367055	0.0243632	0.0259547											2	28.1125	0.190285	0.134552
	1-SYBR	Metap1	M.gast Q20-434	0.309653	0.0446809	0.046918	0.0315942	0.0331761											2	27.6249	0.158136	0.111819
	1-SYBR	Metap1	M.gast Q20-444	0.562837	0.0735566	0.0746547	0.0520124	0.0527888											2	26.97	0.143226	0.101276
	1-SYBR	Metap1	M.gast Q20-447	0.413673	0.0128224	0.0192809	0.00906683	0.0136336											2	27.3075	0.0339701	0.0240205
	1-SYBR	Metap1	M.gast Q20-452	0.365744	0.0382454	0.0409043	0.0270436	0.0289237											2	27.4424	0.1146	0.0810346
	1-SYBR	Metap1	M.gast Q20-453	0.978947	0.132327	0.132329	0.0935691	0.0935709											2	26.3634	0.14814	0.104751
	2-NRF1	NRF1	M.gast Q111-446	0.301768	0.0431301	0.045617	0.0304976	0.0322561	1.36935	0.209262	0.219852	0.14797	0.155459	1.36935	0.209262	0.219852	0.14797	0.155459	2	29.8624	0.201996	0.142832		0.947255	94.7255
	2-NRF1	NRF1	M.gast Q111-448	0.17858	0.0474382	0.0490936	0.0335438	0.0347144	1.6734	0.466984	0.481773	0.330207	0.340665	1.6734	0.466984	0.481773	0.330207	0.340665	2	30.6039	0.375431	0.265469		1.15758	115.758
	2-NRF1	NRF1	M.gast Q111-449	0.835514	0.193236	0.193334	0.136638	0.136708	1.2778	0.322065	0.322203	0.227734	0.227832	1.2778	0.322065	0.322203	0.227734	0.227832	2	28.4231	0.326865	0.231129		0.883922	88.3922
	2-NRF1	NRF1	M.gast Q111-451	0.323113	0.0944998	0.0956828	0.0668215	0.067658	1.55737	0.46079	0.466427	0.325827	0.329813	1.55737	0.46079	0.466427	0.325827	0.329813	2	29.7658	0.413344	0.292278		1.07731	107.731
	2-NRF1	NRF1	M.gast Q111-452	0.463322	0.0544674	0.0564023	0.0385142	0.0398824	1.55692	0.268004	0.272485	0.189507	0.192676	1.55692	0.268004	0.272485	0.189507	0.192676	2	29.2564	0.166145	0.117482		1.07701	107.701
	2-NRF1	NRF1	M.gast Q111-453	1	0.0137244	0.0137244	0.00970461	0.00970461	1	0.124327	0.124327	0.0879127	0.0879127	1	0.124327	0.124327	0.0879127	0.0879127	2	28.1691	0.0193967	0.0137155	1.40581	0.691753	69.1753	97.2472	16.939
	2-NRF1	NRF1	M.gast Q20-430	0.272421	0.0181004	0.0232276	0.0127989	0.0164244	2.30553	0.264787	0.292043	0.187233	0.206506	2.30553	0.264787	0.292043	0.187233	0.206506	2	30.007	0.0939039	0.0664001		1.59486	159.486
	2-NRF1	NRF1	M.gast Q20-434	0.294042	0.032645	0.0358388	0.0230835	0.0253418	1.20812	0.160294	0.171424	0.113345	0.121215	1.20812	0.160294	0.171424	0.113345	0.121215	2	29.8991	0.156907	0.11095		0.835719	83.5719
	2-NRF1	NRF1	M.gast Q20-444	0.611319	0.111183	0.111868	0.0786183	0.0791028	1.46313	0.290018	0.291523	0.205073	0.206138	1.46313	0.290018	0.291523	0.205073	0.206138	2	28.8647	0.257043	0.181757		1.01212	101.212
	2-NRF1	NRF1	M.gast Q20-447	0.315522	0.0586989	0.0605741	0.0415064	0.0428323	1.25247	0.245206	0.25229	0.173387	0.178396	1.25247	0.245206	0.25229	0.173387	0.178396	2	29.7994	0.262927	0.185917		0.866397	86.6397
	2-NRF1	NRF1	M.gast Q20-452	0.361649	0.0654647	0.0671867	0.0462905	0.0475082	1.30598	0.246945	0.252905	0.174617	0.178831	1.30598	0.246945	0.252905	0.174617	0.178831	2	29.6066	0.255832	0.180901		0.903416	90.3416
	2-NRF1	NRF1	M.gast Q20-453	0.835613	0.0699403	0.0702116	0.0494552	0.0496471	1.13839	0.129563	0.129835	0.0916151	0.0918075	1.13839	0.129563	0.129835	0.0916151	0.0918075	2	28.423	0.118292	0.0836454	1.4456	0.787487	78.7487	100	39.7279
	3-SYBR	PGC1a	M.gast Q111-446	0.0149796	0.000515394	0.00690064	0.000364439	0.00487949	0.0679742	0.00435758	0.0315287	0.00308128	0.0222941	0.0679742	0.00435758	0.0315287	0.00308128	0.0222941	2	27.2131	0.0439882	0.0311043		0.145466	14.5466
	3-SYBR	PGC1a	M.gast Q111-448	0.00974335	0.00208062	0.0053549	0.00147122	0.00378648	0.0913011	0.0210015	0.0507822	0.0148503	0.0359085	0.0913011	0.0210015	0.0507822	0.0148503	0.0359085	2	27.763	0.273013	0.193049		0.195386	19.5386
	3-SYBR	PGC1a	M.gast Q111-449	0.204077	0.0190034	0.0402357	0.0134374	0.0284509	0.312107	0.0426904	0.0690242	0.0301867	0.0488075	0.312107	0.0426904	0.0690242	0.0301867	0.0488075	2	23.8739	0.119052	0.0841822		0.667915	66.7915
	3-SYBR	PGC1a	M.gast Q111-451	0.0186955	0.0075718	0.0111138	0.00535407	0.00785864	0.0901103	0.0367177	0.0537191	0.0259634	0.0379851	0.0901103	0.0367177	0.0537191	0.0259634	0.0379851	2	26.9298	0.517797	0.366138		0.192838	19.2838
	3-SYBR	PGC1a	M.gast Q111-452	0.177237	0.0274494	0.0433357	0.0194096	0.0306429	0.595578	0.118813	0.163751	0.0840134	0.11579	0.595578	0.118813	0.163751	0.0840134	0.11579	2	24.0542	0.198005	0.140011		1.27455	127.455
	3-SYBR	PGC1a	M.gast Q111-453	0.734823	0.0275497	0.0370402	0.0194806	0.0261914	0.734823	0.0948877	0.0980646	0.0670957	0.0693421	0.734823	0.0948877	0.0980646	0.0670957	0.0693421	2	22.236	0.0479328	0.0338936	0.315316	1.57254	157.254	49.5231	61.7737
	3-SYBR	PGC1a	M.gast Q20-430	0.0366696	0.0110557	0.0172609	0.00781753	0.0122053	0.310339	0.0979779	0.148946	0.0692808	0.10532	0.310339	0.0979779	0.148946	0.0692808	0.10532	2	26.0685	0.385458	0.27256		0.664132	66.4132
	3-SYBR	PGC1a	M.gast Q20-434	0.099252	0.00781245	0.0262607	0.00552423	0.0185691	0.407792	0.0436815	0.11189	0.0308875	0.0791179	0.407792	0.0436815	0.11189	0.0308875	0.0791179	2	24.7955	0.100634	0.0711592		0.872683	87.2683
	3-SYBR	PGC1a	M.gast Q20-444	0.0329366	0.00527736	0.0133777	0.00373166	0.00945948	0.0788303	0.0140762	0.0326155	0.00995339	0.0230626	0.0788303	0.0140762	0.0326155	0.00995339	0.0230626	2	26.2058	0.20485	0.144851		0.168698	16.8698
	3-SYBR	PGC1a	M.gast Q20-447	0.0288859	0.013917	0.0178612	0.00984079	0.0126297	0.114662	0.0556842	0.0712439	0.0393747	0.050377	0.114662	0.0556842	0.0712439	0.0393747	0.050377	2	26.3736	0.615967	0.435554		0.24538	24.538
	3-SYBR	PGC1a	M.gast Q20-452	0.146695	0.0102157	0.0324395	0.00722361	0.0229382	0.529742	0.0468954	0.12067	0.03316	0.0853264	0.529742	0.0468954	0.12067	0.03316	0.0853264	2	24.296	0.0890334	0.0629561		1.13366	113.366
	3-SYBR	PGC1a	M.gast Q20-453	1	0.12142	0.12142	0.0858571	0.0858571	1.36235	0.195963	0.195963	0.138567	0.138567	1.36235	0.195963	0.195963	0.138567	0.138567	2	21.8421	0.155235	0.109768	0.467285	2.91545	291.545	100	100.76		excluded due to outlier test online GraphPad prism
	8-Pol2	Pol2	M.gast Q111-446	0.140038	0.00591294	0.0102639	0.00418108	0.00725769											2	30.0462	0.0514226	0.0363613
	8-Pol2	Pol2	M.gast Q111-448	0.122901	0.0157262	0.0175774	0.0111201	0.0124291											2	30.2052	0.155836	0.110192
	8-Pol2	Pol2	M.gast Q111-449	0.494834	0.0919893	0.0925991	0.0650463	0.0654774											2	28.5089	0.226399	0.160088
	8-Pol2	Pol2	M.gast Q111-451	0.21282	0.0185827	0.0211193	0.0131399	0.0149336											2	29.5365	0.106339	0.0751931
	8-Pol2	Pol2	M.gast Q111-452	0.277432	0.0138264	0.0175695	0.00977673	0.0124235											2	29.2136	0.0606944	0.0429174
	8-Pol2	Pol2	M.gast Q111-453	1	0.246156	0.246156	0.174059	0.174059											2	27.6521	0.299783	0.211979
	8-Pol2	Pol2	M.gast Q20-430	0.0703578	0.00495287	0.0075444	0.0035022	0.0053347											2	30.8845	0.0857317	0.0606215
	8-Pol2	Pol2	M.gast Q20-434	0.191305	0.00327225	0.0101824	0.00231383	0.00720002											2	29.6663	0.0208313	0.01473
	8-Pol2	Pol2	M.gast Q20-444	0.310162	0.0273367	0.0294913	0.01933	0.0208535											2	29.0778	0.107338	0.0758997
	8-Pol2	Pol2	M.gast Q20-447	0.153416	0.0180983	0.0201088	0.0127974	0.0142191											2	29.9351	0.143669	0.101589
	8-Pol2	Pol2	M.gast Q20-452	0.209664	0.00667463	0.012008	0.00471968	0.00849095											2	29.5547	0.0387704	0.0274148
	8-Pol2	Pol2	M.gast Q20-453	0.550384	0.0408883	0.0420972	0.0289124	0.0297672											2	28.3793	0.0904753	0.0639757
	4-SOD2	SOD2	M.gast Q111-446	0.438923	0.0434418	0.0445129	0.030718	0.0314754	1.99173	0.224648	0.228925	0.15885	0.161874	1.99173	0.224648	0.228925	0.15885	0.161874	2	21.4655	0.140406	0.099282		1.42718	142.718			142.718
	4-SOD2	SOD2	M.gast Q111-448	1	0.0419823	0.0419823	0.0296859	0.0296859	9.37061	0.892582	0.892582	0.63115	0.63115	9.37061	0.892582	0.892582	0.63115	0.63115	2	20.2974	0.0595569	0.0421131				nicht für Analyse verwendet		43.2808
	4-SOD2	SOD2	M.gast Q111-449	0.394946	0.0144068	0.0174541	0.0101871	0.0123419	0.604014	0.0644024	0.0661419	0.0455394	0.0467694	0.604014	0.0644024	0.0661419	0.0455394	0.0467694	2	21.6153	0.0517482	0.0365915		0.432808	43.2808			82.4933
	4-SOD2	SOD2	M.gast Q111-451	0.238854	0.00850699	0.0125192	0.00601535	0.00885244	1.15125	0.0658824	0.0793747	0.0465859	0.0561264	1.15125	0.0658824	0.0793747	0.0465859	0.0561264	2	22.3287	0.0505253	0.0357268		0.824933	82.4933			115.217
	4-SOD2	SOD2	M.gast Q111-452	0.478501	0.0137338	0.0166834	0.00971128	0.0117969	1.60793	0.207385	0.209813	0.146643	0.14836	1.60793	0.207385	0.209813	0.146643	0.14836	2	21.343	0.0407169	0.0287912		1.15217	115.217			40.8624
	4-SOD2	SOD2	M.gast Q111-453	0.570263	0.0143982	0.0167718	0.010181	0.0118594	0.570263	0.0719219	0.0724345	0.0508565	0.0512189	0.570263	0.0719219	0.0724345	0.0508565	0.0512189	2	21.0941	0.0358177	0.0253269	1.18504	0.408624	40.8624	84.9143	44.5514
	4-SOD2	SOD2	M.gast Q20-430	0.646372	0.0456728	0.0462967	0.0322956	0.0327367	5.47033	0.641883	0.645077	0.45388	0.456138	5.47033	0.641883	0.645077	0.45388	0.456138	2	20.9164	0.10024	0.0708804				nicht für Analyse verwendet
	4-SOD2	SOD2	M.gast Q20-434	0.426662	0.0106802	0.0144677	0.00755202	0.0102302	1.753	0.134707	0.140548	0.0952519	0.0993825	1.753	0.134707	0.140548	0.0952519	0.0993825	2	21.5057	0.0355108	0.0251099		1.25612	125.612
	4-SOD2	SOD2	M.gast Q20-444	0.450036	0.0109494	0.0145947	0.00774236	0.01032	1.07712	0.0888466	0.0917993	0.062824	0.0649119	1.07712	0.0888466	0.0917993	0.062824	0.0649119	2	21.43	0.034515	0.0244058		0.77181	77.181
	4-SOD2	SOD2	M.gast Q20-447	0.381921	0.0208285	0.0230498	0.014728	0.0162986	1.51603	0.124033	0.130077	0.0877046	0.091978	1.51603	0.124033	0.130077	0.0877046	0.091978	2	21.6629	0.0773663	0.0547063		1.08632	108.632
	4-SOD2	SOD2	M.gast Q20-452	0.561975	0.0625497	0.0631514	0.0442293	0.0446548	2.0294	0.251641	0.253593	0.177937	0.179317	2.0294	0.251641	0.253593	0.177937	0.179317	2	21.1149	0.157897	0.11165		1.45417	145.417
	4-SOD2	SOD2	M.gast Q20-453	0.442107	0.0137124	0.016791	0.0096961	0.011873	0.602302	0.050066	0.0517774	0.035402	0.0366121	0.602302	0.050066	0.0517774	0.035402	0.0366121	2	21.4553	0.0439999	0.0311126	1.39557	0.431581	43.1581	100	40.4503
	5-TFAM	TFAM	M.gast Q111-446	0.356674	0.0330799	0.0396047	0.023391	0.0280048	1.6185	0.173773	0.199907	0.122876	0.141355	1.62146	0.173773	0.199907	0.122876	0.141355	2	24.0536	0.13892	0.0982314		1.1807	118.07
	5-TFAM	TFAM	M.gast Q111-448	1	0.166957	0.166957	0.118056	0.118056	9.37061	1.75772	1.75772	1.24289	1.24289	9.37061	1.75772	1.75772	1.24289	1.24289	2	22.5094	0.250079	0.176833		6.82337		nicht für Analyse verwendet
	5-TFAM	TFAM	M.gast Q111-449	0.430744	0.0105466	0.0239351	0.00745759	0.0169247	0.658761	0.0679437	0.0754728	0.0480435	0.0533673	0.66063	0.0679437	0.0754728	0.0480435	0.0533673	2	23.771	0.0366748	0.025933		0.481049	48.1049
	5-TFAM	TFAM	M.gast Q111-451	0.262619	0.0204231	0.0291475	0.0144413	0.0206104	1.2658	0.113599	0.151498	0.0803264	0.107125	1.26526	0.113599	0.151498	0.0803264	0.107125	2	24.5122	0.116485	0.082367		0.921321	92.1321
	5-TFAM	TFAM	M.gast Q111-452	0.46331	0.0246142	0.0324273	0.0174049	0.0229296	1.55688	0.212522	0.224049	0.150276	0.158427	1.56519	0.212522	0.224049	0.150276	0.158427	2	23.6618	0.079577	0.0562694		1.13972	113.972
	5-TFAM	TFAM	M.gast Q111-453	0.626812	0.0116811	0.0209079	0.00825976	0.0147841	0.626812	0.0783295	0.0802259	0.0553873	0.0567283	0.623288	0.0783295	0.0802259	0.0553873	0.0567283	2	23.2091	0.0279137	0.019738	1.14717	0.453858	45.3858	83.5329	35.013
	5-TFAM	TFAM	M.gast Q20-430	0.598842	0.0372285	0.0414328	0.0263245	0.0292974	5.06807	0.569801	0.590221	0.40291	0.417349	5.04501	0.569801	0.590221	0.40291	0.417349	2	23.2775	0.0931184	0.0658447		3.67361		nicht für Analyse verwendet
	5-TFAM	TFAM	M.gast Q20-434	0.396327	0.0592285	0.0630869	0.0418809	0.0446091	1.62837	0.270582	0.284924	0.19133	0.201471	1.62455	0.270582	0.284924	0.19133	0.201471	2	23.8957	0.223846	0.158283		1.18294	118.294
	5-TFAM	TFAM	M.gast Q20-444	0.494173	0.0210306	0.0294597	0.0148709	0.0208311	1.18275	0.105941	0.116882	0.0749116	0.082648	1.18605	0.105941	0.116882	0.0749116	0.082648	2	23.5652	0.0637449	0.0450745		0.863641	86.3641
	5-TFAM	TFAM	M.gast Q20-447	0.274996	0.10392	0.106026	0.0734825	0.0749715	1.0916	0.417848	0.426102	0.295463	0.301299	1.42379	0.417848	0.426102	0.295463	0.301299	2	24.4432	0.566038	0.400249		1.03676	103.676
	5-TFAM	TFAM	M.gast Q20-452	0.557452	0.0440499	0.0480898	0.031148	0.0340046	2.01306	0.193413	0.205579	0.136764	0.145367	2.02659	0.193413	0.205579	0.136764	0.145367	2	23.3848	0.118361	0.0836942		1.4757	147.57
	5-TFAM	TFAM	M.gast Q20-453	0.440732	0.0573964	0.0612512	0.0405854	0.0433112	0.60043	0.0908763	0.0954325	0.0642592	0.067481	0.605578	0.0908763	0.0954325	0.0642592	0.067481	2	23.7367	0.195067	0.137933	1.37331	0.440962	44.0962	100	38.4781
	6-UCP2	UCP2	M.gast Q111-446	0.108558	0.00263109	0.0158593	0.00186046	0.0112142	0.492612	0.0291985	0.0767403	0.0206464	0.0542636	0.492612	0.0291985	0.0767403	0.0206464	0.0542636	2	31.5688	0.0280969	0.0198675		0.708378	70.8378
	6-UCP2	UCP2	M.gast Q111-448	0.031705	0.0212126	0.0223691	0.0149996	0.0158173	0.297095	0.200391	0.211146	0.141698	0.149302	0.297095	0.200391	0.211146	0.141698	0.149302	2	32.9956	0.775623	0.548448		0.427224	42.7224
	6-UCP2	UCP2	M.gast Q111-449	0.649166	0.0597157	0.062427	0.0422254	0.0441426	0.992807	0.135036	0.137874	0.095485	0.0974919	0.992807	0.135036	0.137874	0.095485	0.0974919	2	29.4955	0.106639	0.0754055		1.42766	142.766
	6-UCP2	UCP2	M.gast Q111-451	0.189852	0.0679524	0.0709675	0.0480496	0.0501816	0.915065	0.330078	0.344502	0.2334	0.2436	0.915065	0.330078	0.344502	0.2334	0.2436	2	30.9208	0.41493	0.2934		1.31587	131.587
	6-UCP2	UCP2	M.gast Q111-452	0.151584	0.020948	0.0279838	0.0148125	0.0197875	0.509375	0.0951709	0.113776	0.067296	0.0804519	0.509375	0.0951709	0.113776	0.067296	0.0804519	2	31.1817	0.160204	0.113281		0.732483	73.2483
	6-UCP2	UCP2	M.gast Q111-453	1	0.442338	0.442338	0.31278	0.31278	1	0.459273	0.459273	0.324755	0.324755	1	0.459273	0.459273	0.324755	0.324755	2	28.9946	0.51279	0.362597	0.701159	1.438	143.8	100.827	43.79
	6-UCP2	UCP2	M.gast Q20-430	0.119241	0.0125336	0.0206827	0.00886261	0.0146249	1.00915	0.142087	0.198937	0.10047	0.14067	1.00915	0.142087	0.198937	0.10047	0.14067	2	31.46	0.121853	0.0861628		1.45117	145.117
	6-UCP2	UCP2	M.gast Q20-434	0.260645	0.0318664	0.0391471	0.022533	0.0276812	1.0709	0.1523	0.178671	0.107693	0.12634	1.0709	0.1523	0.178671	0.107693	0.12634	2	30.5534	0.141732	0.10022		1.53996	153.996
	6-UCP2	UCP2	M.gast Q20-444	0.279883	0.085984	0.089039	0.0607999	0.0629601	0.66987	0.212458	0.219548	0.150231	0.155244	0.66987	0.212458	0.219548	0.150231	0.155244	2	30.4708	0.356145	0.251832		0.963276	96.3276
	6-UCP2	UCP2	M.gast Q20-447	0.133218	0.0110704	0.0206425	0.00782798	0.0145964	0.528809	0.0545083	0.0880583	0.0385432	0.0622666	0.528809	0.0545083	0.0880583	0.0385432	0.0622666	2	31.3315	0.0963355	0.0681195		0.76043	76.043
	6-UCP2	UCP2	M.gast Q20-452	0.093865	0.0621861	0.0638335	0.0439722	0.0451371	0.338964	0.225328	0.231258	0.159331	0.163524	0.338964	0.225328	0.231258	0.159331	0.163524	2	31.7374	0.768024	0.543075		0.487431	48.7431
	6-UCP2	UCP2	M.gast Q20-453	0.407204	0.0154316	0.0283118	0.0109118	0.0200195	0.554752	0.0476694	0.0576028	0.0337074	0.0407313	0.554752	0.0476694	0.0576028	0.0337074	0.0407313	2	30.0362	0.0439324	0.0310649	0.695408	0.797736	79.7736	100	41.4123

## Sheet: heart
	Data Set	Target	Sample	Relative Quantity	Relative Quantity SD	Corrected Relative Quantity SD	Relative Quantity SEM	Corrected Relative Quantity SEM	Unscaled Expression	Unscaled Expression SD	Corrected Unscaled Expression SD	Unscaled Expression SEM	Corrected Unscaled Expression SEM	Expression	Expression SD	Corrected Expression SD	Expression SEM	Corrected Expression SEM	Wells	Mean Cq	Cq SD	Cq SEM
	8-Catalase	Catalase	heart Q111-446	0.392434	0.0387211	0.0387211	0.0273799	0.0273799	0.861478	0.087921	0.087921	0.0621695	0.0621695	0.861478	0.087921	0.087921	0.0621695	0.0621695	2	22.8316	0.142349	0.100656		0.877334	87.7334
	8-Catalase	Catalase	heart Q111-448	1	0.040918	0.040918	0.0289334	0.0289334	1	0.0540165	0.0540165	0.0381955	0.0381955	1	0.0540165	0.0540165	0.0381955	0.0381955	2	21.4822	0.0590322	0.0417421		1.0184	101.84
	8-Catalase	Catalase	heart Q111-449	0.366142	0.0337029	0.0337029	0.0238316	0.0238316	1.02753	0.11836	0.11836	0.0836931	0.0836931	1.02753	0.11836	0.11836	0.0836931	0.0836931	2	22.9317	0.132798	0.0939025		1.04644	104.644
	8-Catalase	Catalase	heart Q111-451	0.334851	0.00820629	0.00820629	0.00580273	0.00580273	0.708712	0.026558	0.026558	0.0187794	0.0187794	0.708712	0.026558	0.026558	0.0187794	0.0187794	2	23.0606	0.0353566	0.0250009		0.721756	72.1756
	8-Catalase	Catalase	heart Q111-452	0.446076	0.045771	0.045771	0.032365	0.032365	1.15607	0.125662	0.125662	0.0888562	0.0888562	1.15607	0.125662	0.125662	0.0888562	0.0888562	2	22.6468	0.148032	0.104675		1.17735	117.735
	8-Catalase	Catalase	heart Q111-453	0.490869	0.103728	0.103728	0.073347	0.073347	1.07863	0.24679	0.24679	0.174507	0.174507	1.07863	0.24679	0.24679	0.174507	0.174507	2	22.5087	0.304864	0.215572	0.972069	1.09848	109.848	98.996	16.4625
	8-Catalase	Catalase	heart Q20-430	0.540856	0.0227194	0.0227194	0.0160651	0.0160651	1.01401	0.0645008	0.0645008	0.0456089	0.0456089	1.01401	0.0645008	0.0645008	0.0456089	0.0456089	2	22.3688	0.0606024	0.0428524		1.03267	103.267
	8-Catalase	Catalase	heart Q20-434	0.587892	0.0373495	0.0373495	0.0264101	0.0264101	0.957132	0.0660764	0.0660764	0.0467231	0.0467231	0.957132	0.0660764	0.0660764	0.0467231	0.0467231	2	22.2485	0.0916561	0.0648107		0.974748	97.4748
	8-Catalase	Catalase	heart Q20-444	0.474329	0.0570757	0.0570757	0.0403586	0.0403586	1.09273	0.138943	0.138943	0.0982477	0.0982477	1.09273	0.138943	0.138943	0.0982477	0.0982477	2	22.5582	0.173599	0.122753		1.11284	111.284
	8-Catalase	Catalase	heart Q20-447	0.458729	0.0476556	0.0476556	0.0336976	0.0336976	0.815635	0.0991747	0.0991747	0.0701271	0.0701271	0.815635	0.0991747	0.0991747	0.0701271	0.0701271	2	22.6064	0.149876	0.105978		0.830647	83.0647
	8-Catalase	Catalase	heart Q20-452	0.742735	0.0490941	0.0490941	0.0347148	0.0347148	1.06683	0.0837725	0.0837725	0.0592361	0.0592361	1.06683	0.0837725	0.0837725	0.0592361	0.0592361	2	21.9112	0.0953608	0.0674302		1.08647	108.647
	8-Catalase	Catalase	heart Q20-453	0.597315	0.015638	0.015638	0.0110578	0.0110578	0.945233	0.0897846	0.0897846	0.0634873	0.0634873	0.945233	0.0897846	0.0897846	0.0634873	0.0634873	2	22.2256	0.0377706	0.0267078	0.981928	0.96263	96.263	100	10.1972
	4-HPRT	HPRT	heart Q111-446	0.447766	0.00675223	0.00951429	0.00477455	0.00672762											2	23.3004	0.0232135	0.0164144
	4-HPRT	HPRT	heart Q111-448	1	0.0306847	0.0306847	0.0216973	0.0216973											2	22.0635	0.0472352	0.0334003
	4-HPRT	HPRT	heart Q111-449	0.383643	0.0309679	0.031716	0.0218976	0.0224266											2	23.5383	0.124259	0.0878645
	4-HPRT	HPRT	heart Q111-451	0.479817	0.0222616	0.0232093	0.0157413	0.0164115											2	23.194	0.0714207	0.0505021
	4-HPRT	HPRT	heart Q111-452	0.370722	0.0213113	0.0223863	0.0150694	0.0158295											2	23.5911	0.0884921	0.0625734
	4-HPRT	HPRT	heart Q111-453	0.460519	0.0594444	0.0598155	0.0420335	0.042296											2	23.2572	0.198704	0.140505
	4-HPRT	HPRT	heart Q20-430	0.502523	0.028376	0.0290981	0.0200648	0.0205755											2	23.1228	0.0869238	0.0614644
	4-HPRT	HPRT	heart Q20-434	0.673704	0.0383026	0.0386221	0.0270841	0.02731											2	22.6715	0.0875193	0.0618855
	4-HPRT	HPRT	heart Q20-444	0.490807	0.0170494	0.0182492	0.0120557	0.0129042											2	23.1591	0.0534738	0.0378117
	4-HPRT	HPRT	heart Q20-447	0.626718	0.0308615	0.0313401	0.0218224	0.0221608											2	22.7828	0.0758034	0.0536011
	4-HPRT	HPRT	heart Q20-452	0.652189	0.0565172	0.0567554	0.0399637	0.0401321											2	22.7215	0.133398	0.094327
	4-HPRT	HPRT	heart Q20-453	0.774307	0.00275808	0.00460685	0.00195026	0.00325754											2	22.4573	0.00548324	0.00387724
	1-Metap1	Metap1	heart Q111-446	0.563627	0.0432662	0.043476	0.0305938	0.0307421											2	24.4653	0.114492	0.0809582
	1-Metap1	Metap1	heart Q111-448	1	0.0862482	0.0862482	0.0609867	0.0609867											2	23.6102	0.128638	0.0909606
	1-Metap1	Metap1	heart Q111-449	0.389498	0.00477742	0.00680593	0.00337815	0.00481252											2	25.0165	0.0182939	0.0129358
	1-Metap1	Metap1	heart Q111-451	0.568984	0.0312951	0.0315803	0.022129	0.0223307											2	24.4512	0.0820341	0.0580068
	1-Metap1	Metap1	heart Q111-452	0.456623	0.0239572	0.0244186	0.0169403	0.0172665											2	24.7793	0.0782521	0.0553326
	1-Metap1	Metap1	heart Q111-453	0.600935	0.041151	0.0413488	0.0290981	0.029238											2	24.3697	0.102134	0.0722198
	1-Metap1	Metap1	heart Q20-430	0.50919	0.0222824	0.0227395	0.0157561	0.0160792											2	24.6168	0.0652682	0.0461516
	1-Metap1	Metap1	heart Q20-434	0.66955	0.0376529	0.0378194	0.0266246	0.0267424											2	24.2085	0.0838753	0.0593088
	1-Metap1	Metap1	heart Q20-444	0.44766	0.0384094	0.0387019	0.0271596	0.0273664											2	24.8089	0.12797	0.0904884
	1-Metap1	Metap1	heart Q20-447	0.607692	0.111235	0.111307	0.0786553	0.078706											2	24.353	0.27301	0.193047
	1-Metap1	Metap1	heart Q20-452	0.661641	0.0613324	0.0614384	0.0433686	0.0434435											2	24.2262	0.138257	0.0977623
	1-Metap1	Metap1	heart Q20-453	0.491133	0.0951349	0.0952465	0.0672705	0.0673494											2	24.6707	0.288908	0.204288
	2-NRF1	NRF1	heart Q111-446	0.601867	0.0219855	0.0226171	0.0155461	0.0159927	1.32123	0.0593031	0.0604369	0.0419336	0.0427354	1.32123	0.0593031	0.0604369	0.0419336	0.0427354	2	26.7309	0.0517554	0.0365966		1.17252	117.252
	2-NRF1	NRF1	heart Q111-448	1	0.0985649	0.0985649	0.0696959	0.0696959	1	0.104683	0.104683	0.0740221	0.0740221	1	0.104683	0.104683	0.0740221	0.0740221	2	26.0116	0.139651	0.0987478		0.887443	88.7443
	2-NRF1	NRF1	heart Q111-449	0.455104	0.0669517	0.0672403	0.047342	0.0475461	1.27719	0.207667	0.2084	0.146843	0.147361	1.27719	0.207667	0.2084	0.146843	0.147361	2	27.1269	0.208435	0.147386		1.13343	113.343
	2-NRF1	NRF1	heart Q111-451	0.547475	0.00275333	0.00635619	0.0019469	0.0044945	1.15873	0.0333618	0.0354969	0.0235903	0.0251001	1.15873	0.0333618	0.0354969	0.0235903	0.0251001	2	26.8651	0.00712547	0.00503847		1.02831	102.831
	2-NRF1	NRF1	heart Q111-452	0.463292	0.0360029	0.0365314	0.0254579	0.0258316	1.20069	0.102767	0.104012	0.0726673	0.0735478	1.20069	0.102767	0.104012	0.0726673	0.0735478	2	27.1017	0.110104	0.0778552		1.06554	106.554
	2-NRF1	NRF1	heart Q111-453	0.460636	0.00449679	0.00766073	0.00317971	0.00541695	1.0122	0.0893375	0.0903711	0.0631712	0.063902	1.0122	0.0893375	0.0903711	0.0631712	0.063902	2	27.1098	0.0138314	0.00978027	1.16167	0.898265	89.8265	103.092	11.8276
	2-NRF1	NRF1	heart Q20-430	0.576522	0.0332086	0.0336634	0.023482	0.0238036	1.08087	0.0808823	0.0815405	0.0571924	0.0576579	1.08087	0.0808823	0.0815405	0.0571924	0.0576579	2	26.7919	0.0816122	0.0577085		0.959211	95.9211
	2-NRF1	NRF1	heart Q20-434	0.820717	0.105682	0.105719	0.0747281	0.0747547	1.33619	0.175803	0.175863	0.124311	0.124354	1.33619	0.175803	0.175863	0.124311	0.124354	2	26.2915	0.182443	0.129006		1.18579	118.579
	2-NRF1	NRF1	heart Q20-444	0.586773	0.0920915	0.0922516	0.0651185	0.0652318	1.35177	0.219306	0.219663	0.155073	0.155325	1.35177	0.219306	0.219663	0.155073	0.155325	2	26.7669	0.222367	0.157237		1.19962	119.962
	2-NRF1	NRF1	heart Q20-447	0.670953	0.0831277	0.0832577	0.0587801	0.0588721	1.19298	0.165915	0.166121	0.11732	0.117465	1.19298	0.165915	0.166121	0.11732	0.117465	2	26.577	0.175539	0.124125		1.0587	105.87
	2-NRF1	NRF1	heart Q20-452	0.784987	0.0219486	0.0221954	0.01552	0.0156945	1.12752	0.0572576	0.0574535	0.0404872	0.0406258	1.12752	0.0572576	0.0574535	0.0404872	0.0406258	2	26.3546	0.0396154	0.0280123		1.00061	100.061
	2-NRF1	NRF1	heart Q20-453	0.424444	0.0268986	0.0276306	0.0190202	0.0195378	0.671671	0.074653	0.0753195	0.0527876	0.0532589	0.671671	0.074653	0.0753195	0.0527876	0.0532589	2	27.2258	0.0897901	0.0634912	1.12683	0.596069	59.6069	100	22.0288
	3-PGC1a	PGC1a	heart Q111-446	0.235374	0.0692766	0.0698483	0.0489859	0.0493902	0.516698	0.152673	0.153924	0.107956	0.10884	0.516698	0.152673	0.153924	0.107956	0.10884	2	21.8802	0.419092	0.296343		0.859293	85.9293
	3-PGC1a	PGC1a	heart Q111-448	0.699717	0.08443	0.0846833	0.059701	0.0598801	0.699717	0.0879616	0.0882048	0.0621983	0.0623702	0.699717	0.0879616	0.0882048	0.0621983	0.0623702	2	20.3288	0.171813	0.12149		1.16366	116.366
	3-PGC1a	PGC1a	heart Q111-449	0.292114	0.0880223	0.0885245	0.0622412	0.0625963	0.819778	0.253462	0.254836	0.179225	0.180196	0.819778	0.253462	0.254836	0.179225	0.180196	2	21.5727	0.429064	0.303394		1.36333	136.333
	3-PGC1a	PGC1a	heart Q111-451	0.186167	0.0188	0.0205097	0.0132936	0.0145026	0.394023	0.0413283	0.0448229	0.0292235	0.0316946	0.394023	0.0413283	0.0448229	0.0292235	0.0316946	2	22.2141	0.143792	0.101677		0.655278	65.5278
	3-PGC1a	PGC1a	heart Q111-452	0.357993	0.00373441	0.0103316	0.00264063	0.00730554	0.92779	0.0346591	0.0427145	0.0245077	0.0302037	0.92779	0.0346591	0.0427145	0.0245077	0.0302037	2	21.2831	0.0148535	0.010503		1.54296	154.296
	3-PGC1a	PGC1a	heart Q111-453	0.245804	0.0521141	0.0528915	0.0368502	0.0374	0.540127	0.123929	0.12551	0.0876313	0.0887487	0.540127	0.123929	0.12551	0.0876313	0.0887487	2	21.8184	0.301889	0.213468	0.649689	0.898257	89.8257	108.046	33.5779
	3-PGC1a	PGC1a	heart Q20-430	0.403242	0.0118036	0.0152105	0.00834641	0.0107554	0.756003	0.0423532	0.046014	0.0299482	0.0325368	0.756003	0.0423532	0.046014	0.0299482	0.0325368	2	21.1136	0.0416803	0.0294724		1.25727	125.727
	3-PGC1a	PGC1a	heart Q20-434	1	0.259715	0.259715	0.183646	0.183646	1.62808	0.425116	0.425116	0.300602	0.300602	1.62808	0.425116	0.425116	0.300602	0.300602	2	19.8204	0.369809	0.261495		2.70757	270.757		rausgenommen Cq Value 19,56/20,08
	3-PGC1a	PGC1a	heart Q20-444	0.273841	0.0740224	0.0746032	0.0523417	0.0527524	0.630856	0.172487	0.17381	0.121967	0.122902	0.630856	0.172487	0.17381	0.121967	0.122902	2	21.6647	0.384899	0.272165		1.04914	104.914
	3-PGC1a	PGC1a	heart Q20-447	0.190878	0.0081697	0.0116324	0.00577685	0.00822538	0.339388	0.0259008	0.0297931	0.0183147	0.0210669	0.339388	0.0259008	0.0297931	0.0183147	0.0210669	2	22.1786	0.060944	0.0430939		0.564418	56.4418
	3-PGC1a	PGC1a	heart Q20-452	0.459656	0.0898908	0.0903767	0.0635624	0.0639059	0.660231	0.132114	0.132796	0.0934187	0.0939011	0.660231	0.132114	0.132796	0.0934187	0.0939011	2	20.9272	0.278461	0.196902		1.098	109.8
	3-PGC1a	PGC1a	heart Q20-453	0.391824	0.0385648	0.0397458	0.0272695	0.0281045	0.62005	0.0832446	0.0846242	0.0588628	0.0598383	0.62005	0.0832446	0.0846242	0.0588628	0.0598383	2	21.1545	0.140146	0.0990985	0.601306	1.03117	103.117	100	25.9282
	9-SYBR	Pol2	heart Q111-446	0.374562	0.000589818	0.0118236	0.000417065	0.00836057											2	24.5952	0.00235735	0.0016669
	9-SYBR	Pol2	heart Q111-448	1	0.053021	0.053021	0.0374915	0.0374915											2	23.1251	0.0793736	0.0561256
	9-SYBR	Pol2	heart Q111-449	0.302786	0.0578421	0.0589965	0.0409005	0.0417168											2	24.9137	0.285981	0.202219
	9-SYBR	Pol2	heart Q111-451	0.38634	0.0175146	0.0211167	0.0123847	0.0149317											2	24.5488	0.0678672	0.0479893
	9-SYBR	Pol2	heart Q111-452	0.339366	0.0252206	0.0278337	0.0178336	0.0196814											2	24.7429	0.111254	0.0786683
	9-SYBR	Pol2	heart Q111-453	0.340569	0.0745383	0.075463	0.0527065	0.0533604											2	24.7376	0.327644	0.231679
	9-SYBR	Pol2	heart Q20-430	0.593048	0.0736708	0.0743394	0.0520931	0.0525659											2	23.9073	0.185966	0.131498
	9-SYBR	Pol2	heart Q20-434	0.513718	0.00675125	0.0128944	0.00477385	0.0091177											2	24.1223	0.0196738	0.0139115
	9-SYBR	Pol2	heart Q20-444	0.372259	0.03031	0.0325295	0.0214324	0.0230019											2	24.6044	0.12189	0.0861895
	9-SYBR	Pol2	heart Q20-447	0.467116	0	0.0114153	0	0.0114153											1	24.2646	0	0
	9-SYBR	Pol2	heart Q20-452	0.782014	0.00657113	0.00901607	0.00464649	0.00637532											2	23.4932	0.0125792	0.00889486
	9-SYBR	Pol2	heart Q20-453	0.66356	0.128497	0.128793	0.0908608	0.0910706											2	23.7391	0.289894	0.204986
	6-SOD2	SOD2	heart Q111-446	0.626212	0.0127034	0.0137044	0.00898264	0.00969046	1.37467	0.0454227	0.046804	0.0321187	0.0330954	1.37467	0.0454227	0.046804	0.0321187	0.0330954	2	19.0027	0.029775	0.0210541		0.973413	97.3413
	6-SOD2	SOD2	heart Q111-448	1	0.102079	0.102079	0.0721808	0.0721808	1	0.107998	0.107998	0.0763663	0.0763663	1	0.107998	0.107998	0.0763663	0.0763663	2	18.3157	0.149827	0.105944		0.708105	70.8105
	6-SOD2	SOD2	heart Q111-449	0.51234	0.0238414	0.0245873	0.0168584	0.0173858	1.43781	0.11996	0.12114	0.0848247	0.0856591	1.43781	0.11996	0.12114	0.0848247	0.0856591	2	19.2973	0.0683012	0.0482962		1.01812	101.812
	6-SOD2	SOD2	heart Q111-451	0.632645	0.0511776	0.0514292	0.036188	0.0363659	1.33899	0.114776	0.115279	0.0811589	0.0815144	1.33899	0.114776	0.115279	0.0811589	0.0815144	2	18.9877	0.118734	0.0839574		0.948148	94.8148
	6-SOD2	SOD2	heart Q111-452	0.497974	0.0144382	0.01567	0.0102093	0.0110804	1.29057	0.0595251	0.0615821	0.0420906	0.0435451	1.29057	0.0595251	0.0615821	0.0420906	0.0435451	2	19.339	0.042556	0.0300916		0.913859	91.3859
	6-SOD2	SOD2	heart Q111-453	0.552972	0.0291945	0.0297547	0.0206437	0.0210398	1.21509	0.124404	0.125043	0.0879669	0.0884189	1.21509	0.124404	0.125043	0.0879669	0.0884189	2	19.1853	0.0774914	0.0547947	1.27619	0.860413	86.0413	90.3677	10.9693
	6-SOD2	SOD2	heart Q20-430	0.756832	0.0512598	0.051393	0.0362461	0.0363404	1.41892	0.117599	0.117803	0.0831549	0.0832994	1.41892	0.117599	0.117803	0.0831549	0.0832994	2	18.7246	0.0994104	0.0702938		1.00474	100.474
	6-SOD2	SOD2	heart Q20-434	0.802336	0.000307387	0.00311465	0.000217355	0.00220239	1.30626	0.0352903	0.0356493	0.024954	0.0252078	1.30626	0.0352903	0.0356493	0.024954	0.0252078	2	18.6389	0.00056232	0.00039762		0.924971	92.4971			0.108555
	6-SOD2	SOD2	heart Q20-444	0.660495	0.0383238	0.0386239	0.027099	0.0273112	1.5216	0.108187	0.108752	0.0764998	0.0768993	1.5216	0.108187	0.108752	0.0764998	0.0768993	2	18.9245	0.0851636	0.0602197		1.07745	107.745
	6-SOD2	SOD2	heart Q20-447	0.8168	0.00620549	0.0068494	0.00438795	0.00484326	1.4523	0.0924238	0.0925674	0.0653535	0.0654551	1.4523	0.0924238	0.0925674	0.0653535	0.0654551	2	18.6127	0.011151	0.00788497		1.02838	102.838
	6-SOD2	SOD2	heart Q20-452	0.87667	0.0499572	0.0499982	0.0353251	0.035354	1.25921	0.0894334	0.0894807	0.063239	0.0632724	1.25921	0.0894334	0.0894807	0.063239	0.0632724	2	18.5089	0.0836405	0.0591428		0.891655	89.1655
	6-SOD2	SOD2	heart Q20-453	0.957381	0.0251849	0.0251955	0.0178084	0.0178159	1.51503	0.14396	0.143965	0.101795	0.101798	1.51503	0.14396	0.143965	0.101795	0.101798	2	18.3796	0.0386109	0.027302	1.41222	1.0728	107.28	100	7.68042
	5-TFAM	TFAM	heart Q111-446	0.494262	0.00497216	0.00977191	0.00351585	0.00690978	1.08501	0.0303316	0.0355111	0.0214477	0.0251101	1.08501	0.0303316	0.0355111	0.0214477	0.0251101	2	22.7476	0.0157341	0.0111257		0.877071	87.7071
	5-TFAM	TFAM	heart Q111-448	1	0.00635708	0.00635708	0.00449513	0.00449513	1	0.0358318	0.0358318	0.0253369	0.0253369	1	0.0358318	0.0358318	0.0253369	0.0253369	2	21.6454	0.00994288	0.00703068		0.80835	80.835
	5-TFAM	TFAM	heart Q111-449	0.49496	0.0147254	0.0169565	0.0104124	0.01199	1.38904	0.104692	0.107318	0.0740283	0.075885	1.38904	0.104692	0.107318	0.0740283	0.075885	2	22.7453	0.046532	0.0329031		1.12283	112.283
	5-TFAM	TFAM	heart Q111-451	0.671916	0.0299449	0.0306322	0.0211742	0.0216603	1.42211	0.0751142	0.0763457	0.0531138	0.0539846	1.42211	0.0751142	0.0763457	0.0531138	0.0539846	2	22.2673	0.0697047	0.0492887		1.14956	114.956
	5-TFAM	TFAM	heart Q111-452	0.413713	0.00461218	0.0099522	0.0032613	0.00703727	1.07219	0.0402749	0.0463081	0.0284786	0.0327448	1.07219	0.0402749	0.0463081	0.0284786	0.0327448	2	23.0258	0.0174366	0.0123295		0.866708	86.6708
	5-TFAM	TFAM	heart Q111-453	0.5321	0.00645314	0.0103628	0.00456306	0.00732764	1.16923	0.10354	0.105062	0.0732138	0.0742899	1.16923	0.10354	0.105062	0.0732138	0.0742899	2	22.6322	0.0189685	0.0134127	1.1896	0.945146	94.5146	96.1611	14.2288
	5-TFAM	TFAM	heart Q20-430	0.578984	0.0223622	0.0236319	0.0158125	0.0167103	1.08549	0.0666796	0.0682015	0.0471496	0.0482257	1.08549	0.0666796	0.0682015	0.0471496	0.0482257	2	22.5001	0.0604092	0.0427157		0.877453	87.7453
	5-TFAM	TFAM	heart Q20-434	0.729801	0.0544866	0.0547688	0.0385279	0.0387274	1.18817	0.0943365	0.0947686	0.066706	0.0670115	1.18817	0.0943365	0.0947686	0.066706	0.0670115	2	22.138	0.116772	0.0825705		0.960458	96.0458
	5-TFAM	TFAM	heart Q20-444	0.580146	0.00445372	0.00883403	0.00314925	0.0062466	1.3365	0.0558714	0.0585706	0.039507	0.0414156	1.3365	0.0558714	0.0585706	0.039507	0.0414156	2	22.497	0.0120071	0.00849033		1.08036	108.036			0.609471
	5-TFAM	TFAM	heart Q20-447	0.734507	0.0274056	0.027947	0.0193787	0.0197615	1.30598	0.0958311	0.096324	0.0677628	0.0681114	1.30598	0.0958311	0.096324	0.0677628	0.0681114	2	22.128	0.0583577	0.0412651		1.05569	105.569
	5-TFAM	TFAM	heart Q20-452	0.764752	0.0564927	0.0567095	0.0399464	0.0400997	1.09846	0.0935554	0.0938256	0.0661536	0.0663447	1.09846	0.0935554	0.0938256	0.0661536	0.0663447	2	22.0649	0.115538	0.081698		0.887938	88.7938
	5-TFAM	TFAM	heart Q20-453	0.889707	0.134436	0.134459	0.0950604	0.095077	1.40794	0.248566	0.248597	0.175762	0.175785	1.40794	0.248566	0.248597	0.175762	0.175785	2	21.8282	0.236332	0.167112	1.23709	1.1381	113.81	100	10.749
	7-UCP2	UCP2	heart Q111-446	0.151621	0.000928884	0.00632759	0.00065682	0.00447428	0.332842	0.00891754	0.0163802	0.00630565	0.0115825	0.332842	0.00891754	0.0163802	0.00630565	0.0115825	2	27.2073	0.00914522	0.00646664		0.543747	54.3747
	7-UCP2	UCP2	heart Q111-448	0.49562	0.0235304	0.0247314	0.0166385	0.0174877	0.49562	0.0293109	0.0302836	0.020726	0.0214137	0.49562	0.0293109	0.0302836	0.020726	0.0214137	2	25.4392	0.0708717	0.0501138		0.80967	80.967
	7-UCP2	UCP2	heart Q111-449	1	0.0369709	0.0369709	0.0261424	0.0261424	2.80636	0.220302	0.220302	0.155777	0.155777	2.80636	0.220302	0.220302	0.155777	0.155777	2	24.3914	0.055189	0.0390245		4.58462	458.462			excluded after outlier test online graph pad prism
	7-UCP2	UCP2	heart Q111-451	0.20388	0.00738698	0.0102424	0.00522338	0.00724248	0.431512	0.0198515	0.0248914	0.0140372	0.0176009	0.431512	0.0198515	0.0248914	0.0140372	0.0176009	2	26.7652	0.0540859	0.0382445		0.704941	70.4941
	7-UCP2	UCP2	heart Q111-452	0.276506	0.0408157	0.0415504	0.0288611	0.0293805	0.716603	0.108858	0.110709	0.0769743	0.0782832	0.716603	0.108858	0.110709	0.0769743	0.0782832	2	26.3103	0.220351	0.155812		1.17068	117.068
	7-UCP2	UCP2	heart Q111-453	0.280706	0.0105757	0.0131435	0.00747817	0.00929387	0.61682	0.0588867	0.0613329	0.0416392	0.0433689	0.61682	0.0588867	0.0613329	0.0416392	0.0433689	2	26.2878	0.0562407	0.0397682	0.89996	1.00767	100.767	147.022	154.166
	7-UCP2	UCP2	heart Q20-430	0.359214	0.0172186	0.0190067	0.0121754	0.0134398	0.673459	0.0455737	0.0480067	0.0322255	0.0339458	0.673459	0.0455737	0.0480067	0.0322255	0.0339458	2	25.9197	0.0715546	0.0505967		1.1002	110.02
	7-UCP2	UCP2	heart Q20-434	0.278097	0.0370097	0.0378203	0.0261698	0.026743	0.452763	0.0614833	0.0627773	0.0434753	0.0443902	0.452763	0.0614833	0.0627773	0.0434753	0.0443902	2	26.3018	0.19866	0.140474		0.739658	73.9658
	7-UCP2	UCP2	heart Q20-444	0.583812	0.0063277	0.00934427	0.00447436	0.0066074	1.34495	0.0571584	0.0593126	0.0404171	0.0419403	1.34495	0.0571584	0.0593126	0.0404171	0.0419403	2	25.1947	0.0161795	0.0114406		2.19718	219.718			0.506157
	7-UCP2	UCP2	heart Q20-447	0.227036	0.000967585	0.00742965	0.000684186	0.00525355	0.403677	0.0255641	0.0287241	0.0180766	0.020311	0.403677	0.0255641	0.0287241	0.0180766	0.020311	2	26.6046	0.0063619	0.00449854		0.659468	65.9468
	7-UCP2	UCP2	heart Q20-452	0.411584	0.00857811	0.0117268	0.00606564	0.00829211	0.591182	0.0279259	0.0301954	0.0197466	0.0213514	0.591182	0.0279259	0.0301954	0.0197466	0.0213514	2	25.7165	0.0311118	0.0219994		0.965787	96.5787
	7-UCP2	UCP2	heart Q20-453	0.130633	0.0227108	0.0234443	0.0160589	0.0165776	0.206722	0.0405943	0.0416255	0.0287045	0.0294336	0.206722	0.0405943	0.0416255	0.0287045	0.0294336	2	27.4297	0.259521	0.183509	0.612125	0.337712	33.7712	100	64.2932
